# Supplementary material for: Arabidopsis HECT and RING-type E3 Ligases Promote MAPKKK18 Degradation to Regulate Abscisic Acid Signaling
Source: Plant Cell Physiol. 2023 Dec 28;65(3):390–404. doi: 10.1093/pcp/pcad165 (PMC11020294; doi:10.1093/pcp/pcad165)
Supplement: pcad165_Supp [file pcad165_supp.zip]

Archive with 7 entries (7 files):
- supp/pcp-2023-e-00201-File010.pdf
- supp/pcp-2023-e-00201-File011.pdf
- supp/pcp-2023-e-00201-File012.pdf
- supp/pcp-2023-e-00201-File013.pdf
- supp/pcp-2023-e-00201-File014.xlsx
- supp/pcp-2023-e-00201-File015.xlsx
- supp/pcp-2023-e-00201-File016.xlsx
