# Supplementary material for: Arabidopsis HECT and RING-type E3 Ligases Promote MAPKKK18 Degradation to Regulate Abscisic Acid Signaling
Source: Plant Cell Physiol. 2023 Dec 28;65(3):390–404. doi: 10.1093/pcp/pcad165 (PMC11020294; doi:10.1093/pcp/pcad165)
Supplement: pcad165_Supp [file pcad165_supp.zip › supp/pcp-2023-e-00201-File014.xlsx]

## Sheet: selected proteins in M3K18 com
	Proteins identified in the MAPKKK18 complexes by LC-MS/MS.
			Locus	Description
	Proteasom 26 S
	19S	cap	AT5G09900.1	EMB2107, RPN5A, MSA | 26S proteasome regulatory subunit, putative (RPN5) | chr5:3089462-3092434 REVERSE LENGTH=442
		base	AT3G05530.1	RPT5A, ATS6A.2 | regulatory particle triple-A ATPase 5A | chr3:1603540-1605993 FORWARD LENGTH=424
	20S	alpha ring	AT1G47250.1	PAF2 | 20S proteasome alpha subunit F2 | chr1:17319220-17320900 FORWARD LENGTH=277
	Ubiqutin E3 ligase		AT5G13530.1	KEG | protein kinases;ubiquitin-protein ligases | chr5:4345618-4354369 FORWARD LENGTH=1625
			AT3G54850.1	ATPUB14, PUB14 | plant U-box 14 | chr3:20321524-20323848 FORWARD LENGTH=632
			AT1G55860.1	UPL1 | ubiquitin-protein ligase 1 | chr1:20879900-20895393 REVERSE LENGTH=3930
			AT5G02880.1	UPL4 | ubiquitin-protein ligase 4 | chr5:662643-668847 FORWARD LENGTH=1502
	Other protein related to UPS		AT1G66160.1	ATCMPG1, CMPG1 | CYS, MET, PRO, and GLY protein 1 | chr1:24637218-24638513 FORWARD LENGTH=431
			AT3G01750.1	| Ankyrin repeat family protein | chr3:270615-272691 FORWARD LENGTH=664
			AT5G10650.1	| RING/U-box superfamily protein | chr5:3365237-3367263 REVERSE LENGTH=525
			AT2G21270.1	UFD1 | ubiquitin fusion degradation 1 | chr2:9108126-9110012 FORWARD LENGTH=319
			AT5G49610.1	F-box family protein | chr5:20131448-20132527 REVERSE LENGTH=359
			AT5G37640.1	UBQ9 | ubiquitin 9 | chr5:14952782-14953750 REVERSE LENGTH=322
			AT3G12775.1	ubiquitin-conjugating enzyme family protein | chr3:4059772-4060944 FORWARD LENGTH=362
			AT1G32600.1	F-box associated ubiquitination effector family protein | chr1:11794802-11795683 FORWARD LENGTH=293
			AT2G35360.1	ubiquitin family protein | chr2:14889311-14890799 REVERSE LENGTH=225
	Proteins involved in the deubiquitination process		AT1G52450.1	Ubiquitin carboxyl-terminal hydrolase-related protein | chr1:19541684-19546266 REVERSE LENGTH=1136
			AT5G61950.1	Ubiquitin carboxyl-terminal hydrolase-related protein | chr5:24873566-24878093 FORWARD LENGTH=1132
			AT4G24560.1	ubiquitin-specific protease 16 | chr4:12679493-12684528 REVERSE LENGTH=1008

## Sheet: proteins from MAP3K18 complexes
	Green color marks proteins involved in UPS mediated protein degradation
Experiment 1; GST-MAPKKK18-1												Experiment 2- GST-MAPKKK18 -2											Experiment 3- GST-MAPKKK18 -3											Experiment 4- GST-MAPKKK18 -4											Experiment 5- GST-MAPKKK18 -5
prot_hit_num	prot_acc	prot_desc	prot_score	prot_mass	prot_matches	prot_matches_sig	prot_sequences	prot_sequences_sig				prot_hit_num	prot_acc	prot_desc	prot_score	prot_mass	prot_matches	prot_matches_sig	prot_sequences	prot_sequences_sig			prot_hit_num	prot_acc	prot_desc	prot_score	prot_mass	prot_matches	prot_matches_sig	prot_sequences	prot_sequences_sig			prot_hit_num	prot_acc	prot_desc	prot_score	prot_mass	prot_matches	prot_matches_sig	prot_sequences	prot_sequences_sig			prot_hit_num	prot_acc	prot_desc	prot_score	prot_mass
1	AT1G05100.1	MAPKKK18 | mitogen-activated protein kinase kinase kinase 18 | chr1:1469679-1470698 FORWARD LENGTH=339	53758	38087	840	837	26	26				1	AT1G05100.1	MAPKKK18 | mitogen-activated protein kinase kinase kinase 18 | chr1:1469679-1470698 FORWARD LENGTH=339	34390	38087	514	514	21	21			1	AT1G05100.1	MAPKKK18 | mitogen-activated protein kinase kinase kinase 18 | chr1:1469679-1470698 FORWARD LENGTH=339	41520	38087	651	649	21	21			1	AT1G05100.1	MAPKKK18 | mitogen-activated protein kinase kinase kinase 18 | chr1:1469679-1470698 FORWARD LENGTH=339	4273	38087	74	74	16	16			1	AT1G05100.1	MAPKKK18 | mitogen-activated protein kinase kinase kinase 18 | chr1:1469679-1470698 FORWARD LENGTH=339	6118	38087
2	AT5G02490.1	| Heat shock protein 70 (Hsp 70) family protein | chr5:550296-552565 REVERSE LENGTH=653	1048	71664	13	13	2	2				2	AT5G02490.1	| Heat shock protein 70 (Hsp 70) family protein | chr5:550296-552565 REVERSE LENGTH=653	798	71664	10	10	2	2			2	AT5G65210.1	TGA1 | bZIP transcription factor family protein | chr5:26059031-26060749 FORWARD LENGTH=368	473	42221	230	230	1	1			2	AT4G26200.1	ACS7, ATACS7 | 1-amino-cyclopropane-1-carboxylate synthase 7 | chr4:13275307-13276946 FORWARD LENGTH=447	823	50955	14	14	9	9			4	AT5G02490.1	| Heat shock protein 70 (Hsp 70) family protein | chr5:550296-552565 REVERSE LENGTH=653	249	71664
3	AT3G52280.1	GTE6 | general transcription factor group E6 | chr3:19389103-19391289 REVERSE LENGTH=369	515	42550	78	78	1	1				3	AT5G65210.1	TGA1 | bZIP transcription factor family protein | chr5:26059031-26060749 FORWARD LENGTH=368	457	42221	155	155	1	1			3	AT2G32510.1	MAPKKK17 | mitogen-activated protein kinase kinase kinase 17 | chr2:13798821-13799939 REVERSE LENGTH=372	436	41622	20	20	4	4			9	AT1G47250.1	PAF2 | 20S proteasome alpha subunit F2 | chr1:17319220-17320900 FORWARD LENGTH=277	90	30575	3	3	2	2			14	AT4G01800.1	AGY1, AtcpSecA, SECA1 | Albino or Glassy Yellow 1 | chr4:770926-776131 REVERSE LENGTH=1022	82	115572
4	AT5G65210.1	TGA1 | bZIP transcription factor family protein | chr5:26059031-26060749 FORWARD LENGTH=368	459	42221	198	198	1	1				4	AT2G32510.1	MAPKKK17 | mitogen-activated protein kinase kinase kinase 17 | chr2:13798821-13799939 REVERSE LENGTH=372	324	41622	13	13	3	3			5	AT2G47090.1	| zinc ion binding nucleic acid binding | chr2:19341444-19344297 REVERSE LENGTH=766"	284	86462	83	83	1	1			10	AT1G63295.1	| Remorin family protein | chr1:23474129-23475300 REVERSE LENGTH=151	85	17721	2	2	1	1			15	AT2G29500.1	| HSP20-like chaperones superfamily protein | chr2:12633279-12633740 REVERSE LENGTH=153	78	17552
5	AT2G32510.1	MAPKKK17 | mitogen-activated protein kinase kinase kinase 17 | chr2:13798821-13799939 REVERSE LENGTH=372	443	41622	19	19	3	3				6	AT3G52280.1	GTE6 | general transcription factor group E6 | chr3:19389103-19391289 REVERSE LENGTH=369	299	42550	46	46	1	1			6	AT2G40500.1	| Protein kinase superfamily protein | chr2:16916330-16917217 FORWARD LENGTH=295	277	34207	10	10	1	1			14	AT2G45280.1	ATRAD51C, RAD51C | RAS associated with diabetes protein 51C | chr2:18670103-18672041 FORWARD LENGTH=363	72	40603	4	4	1	1			16	AT3G63490.1	| Ribosomal protein L1p/L10e family | chr3:23444269-23446020 FORWARD LENGTH=346	69	37747
7	AT1G18350.1	ATMKK7, BUD1, MKK7 | MAP kinase kinase 7 | chr1:6315686-6316609 FORWARD LENGTH=307	226	34617	5	5	1	1				7	AT2G40500.1	| Protein kinase superfamily protein | chr2:16916330-16917217 FORWARD LENGTH=295	290	34207	10	10	1	1			7	AT3G52280.1	GTE6 | general transcription factor group E6 | chr3:19389103-19391289 REVERSE LENGTH=369	217	42550	34	34	1	1			16	AT2G17090.1	SSP | Protein kinase protein with tetratricopeptide repeat domain | chr2:7435088-7437298 REVERSE LENGTH=465	66	52754	4	4	1	1			19	AT1G63295.1	| Remorin family protein | chr1:23474129-23475300 REVERSE LENGTH=151	58	17721
9	AT2G47090.1	| zinc ion binding nucleic acid binding | chr2:19341444-19344297 REVERSE LENGTH=766"	201	86462	57	57	1	1				8	AT1G18350.1	ATMKK7, BUD1, MKK7 | MAP kinase kinase 7 | chr1:6315686-6316609 FORWARD LENGTH=307	188	34617	5	5	2	2			8	AT1G29740.1	| Leucine-rich repeat transmembrane protein kinase | chr1:10407379-10412997 REVERSE LENGTH=1078	200	121219	8	8	1	1			18	AT2G21720.1	| Plant protein of unknown function (DUF639) | chr2:9273696-9276802 FORWARD LENGTH=734	62	84057	2	2	1	1			20	AT3G25460.1	| F-box and associated interaction domains-containing protein | chr3:9231581-9232666 REVERSE LENGTH=361	55	42425
10	AT2G40500.1	| Protein kinase superfamily protein | chr2:16916330-16917217 FORWARD LENGTH=295	194	34207	6	6	1	1				9	AT5G64450.1	| BEST Arabidopsis thaliana protein match is: Putative endonuclease or glycosyl hydrolase (TAIR:AT3G62200.1) Other Eukaryotes - 9610 (source: NCBI BLink). | chr5:16926672-16927370 FORWARD LENGTH	163	20108	19	19	1	1			9	AT5G64450.1	| BEST Arabidopsis thaliana protein match is: Putative endonuclease or glycosyl hydrolase (TAIR:AT3G62200.1)	192	20108	24	24	1	1			20	AT5G66820.1	| unknown protein Other Eukaryotes - 9610 (source: NCBI BLink). | chr5:26689097-26691110 FORWARD LENGTH="	62	57770	2	2	1	1			22	AT4G26530.1	| Aldolase superfamily protein | chr4:13391566-13392937 FORWARD LENGTH=358	54	38500
14	AT5G64450.1	| BEST Arabidopsis thaliana protein match is: Putative endonuclease or glycosyl hydrolase (TAIR:AT3G62200.1)	124	20108	13	13	1	1				11	AT4G29610.1	| Cytidine/deoxycytidylate deaminase family protein | chr4:14517448-14518329 FORWARD LENGTH=293	140	32437	17	17	1	1			11	AT5G09520.1	| hydroxyproline-rich glycoprotein family protein | chr5:2958464-2958856 REVERSE LENGTH=130	147	14707	32	32	2	2			21	AT4G38840.1	| SAUR-like auxin-responsive protein family | chr4:18125174-18125473 REVERSE LENGTH=99	60	11150	7	7	1	1			23	AT1G09150.1	| pseudouridine synthase and archaeosine transglycosylase (PUA) domain-containing protein | chr1:2946599-2948908 FORWARD LENGTH=181	54	20628
15	AT5G09520.1	| hydroxyproline-rich glycoprotein family protein | chr5:2958464-2958856 REVERSE LENGTH=130	111	14707	22	22	1	1				13	AT3G50240.1	KICP-02 | ATP binding microtubule motor family protein | chr3:18623380-18628784 REVERSE LENGTH=1051	105	119377	6	6	1	1			12	AT4G29610.1	| Cytidine/deoxycytidylate deaminase family protein | chr4:14517448-14518329 FORWARD LENGTH=293	145	32437	20	20	1	1			22	AT5G02320.1	ATMYB3R5, MYB3R-5 | myb domain protein 3r-5 | chr5:483445-486347 REVERSE LENGTH=548	58	62199	2	2	1	1			24	AT2G19900.1	ATNADP-ME1, NADP-ME1 | NADP-malic enzyme 1 | chr2:8592106-8595403 REVERSE LENGTH=581	53	64468
16	AT5G58140.1	PHOT2, NPL1 | phototropin 2 | chr5:23524771-23529993 FORWARD LENGTH=915	108	102868	9	9	1	1				16	AT2G33750.1	ATPUP2, PUP2 | purine permease 2 | chr2:14271794-14273265 REVERSE LENGTH=358	86	39849	5	5	1	1			13	AT1G18350.1	ATMKK7, BUD1, MKK7 | MAP kinase kinase 7 | chr1:6315686-6316609 FORWARD LENGTH=307	141	34617	3	3	1	1			23	AT5G01390.1	| DNAJ heat shock family protein | chr5:160500-162199 REVERSE LENGTH=335	53	36994	1	1	1	1			25	AT4G30996.1	| Protein of unknown function (DUF1068) | chr4:15101464-15102461 FORWARD LENGTH=172	52	19562
18	AT4G21660.1	| proline-rich spliceosome-associated (PSP) family protein | chr4:11506259-11509772 REVERSE LENGTH=584	103	66838	3	3	1	1				17	AT4G11670.1	| Protein of unknown function (DUF810) | chr4:7044401-7052971 REVERSE LENGTH=1117	81	127493	8	8	1	1			15	AT2G33750.1	ATPUP2, PUP2 | purine permease 2 | chr2:14271794-14273265 REVERSE LENGTH=358	129	39849	11	11	1	1			24	AT3G06240.1	| F-box family protein | chr3:1887336-1888619 FORWARD LENGTH=427	52	49009	2	2	1	1			26	AT5G09520.1	| hydroxyproline-rich glycoprotein family protein | chr5:2958464-2958856 REVERSE LENGTH=130	52	14707
19	AT1G06645.1	| 2-oxoglutarate (2OG) and Fe(II)-dependent oxygenase superfamily protein | chr1:2034229-2035499 FORWARD LENGTH=366	101	41486	3	3	1	1				18	AT4G35750.1	| SEC14 cytosolic factor family protein / phosphoglyceride transfer family protein | chr4:16940865-16941674 REVERSE LENGTH=202	80	23653	4	4	1	1			16	AT4G01800.1	AGY1, AtcpSecA, SECA1 | Albino or Glassy Yellow 1 | chr4:770926-776131 REVERSE LENGTH=1022	125	115572	3	3	1	1			26	AT1G23450.1	| Tetratricopeptide repeat (TPR)-like superfamily protein | chr1:8324698-8326697 FORWARD LENGTH=666	49	75689	6	6	1	1			29	AT2G37130.1	| Peroxidase superfamily protein | chr2:15598225-15600004 REVERSE LENGTH=327	50	37177
20	AT4G29610.1	| Cytidine/deoxycytidylate deaminase family protein | chr4:14517448-14518329 FORWARD LENGTH=293	100	32437	12	12	1	1				19	AT5G58270.1	STA1, ATATM3, ATM3 | ABC transporter of the mitochondrion 3 | chr5:23562168-23567040 FORWARD LENGTH=728	79	80554	3	3	1	1			17	AT4G21660.1	| proline-rich spliceosome-associated (PSP) family protein | chr4:11506259-11509772 REVERSE LENGTH=584	106	66838	3	3	1	1			27	AT2G43160.1	| ENTH/VHS family protein | chr2:17948884-17953267 FORWARD LENGTH=895	49	95418	1	1	1	1			30	AT3G12200.1	AtNek7, Nek7 | NIMA-related kinase 7 | chr3:3887173-3890550 REVERSE LENGTH=571	49	64257
21	AT2G43160.1	| ENTH/VHS family protein | chr2:17948884-17953267 FORWARD LENGTH=895	100	95418	4	4	1	1				20	AT5G15200.1	| Ribosomal protein S4 | chr5:4935124-4936334 REVERSE LENGTH=198	79	23068	4	4	1	1			19	AT2G44990.1	CCD7, MAX3, ATCCD7 | carotenoid cleavage dioxygenase 7 | chr2:18558938-18561621 FORWARD LENGTH=629	97	71311	3	3	1	1			29	AT1G62930.1	| Tetratricopeptide repeat (TPR)-like superfamily protein | chr1:23306534-23308423 FORWARD LENGTH=629	47	71704	3	2	1	1			32	AT4G16650.1	| O-fucosyltransferase family protein | chr4:9372727-9375910 FORWARD LENGTH=549	46	63862
22	AT4G35750.1	| SEC14 cytosolic factor family protein / phosphoglyceride transfer family protein | chr4:16940865-16941674 REVERSE LENGTH=202	94	23653	5	5	1	1				21	AT5G09520.1	| hydroxyproline-rich glycoprotein family protein | chr5:2958464-2958856 REVERSE LENGTH=130	78	14707	13	13	1	1			21	AT1G23380.1	KNAT6, KNAT6L, KNAT6S | KNOTTED1-like homeobox gene 6 | chr1:8297499-8302492 REVERSE LENGTH=327	92	37324	10	10	1	1			30	AT4G18340.1	| Glycosyl hydrolase superfamily protein | chr4:10130245-10132019 REVERSE LENGTH=397	47	44134	2	2	1	1			33	AT3G11490.1	| rac GTPase activating protein | chr3:3617523-3619567 REVERSE LENGTH=435	46	49041
23	AT1G04640.1	LIP2 | lipoyltransferase 2 | chr1:1292541-1293248 FORWARD LENGTH=235	94	26543	5	5	1	1				22	AT5G66420.1	| CONTAINS InterPro DOMAIN/s: Uncharacterised conserved protein UCP033271 (InterPro:IPR008322), TIM-barrel signal transduction protein, predicted (InterPro:IPR009215) Has 30201 Blast hits to 17322 proteins in 780 species: Archae - 1	77	70495	1	1	1	1			22	AT5G58140.1	PHOT2, NPL1 | phototropin 2 | chr5:23524771-23529993 FORWARD LENGTH=915	90	102868	8	8	1	1			31	AT5G05510.1	| Mad3/BUB1 homology region 1 | chr5:1630651-1632568 REVERSE LENGTH=471	46	54516	2	2	1	1			34	AT3G09350.1	Fes1A | Fes1A | chr3:2871216-2873109 FORWARD LENGTH=363	45	40417
24	AT5G63640.1	| ENTH/VHS/GAT family protein | chr5:25478935-25481221 FORWARD LENGTH=447	92	49484	5	5	1	1				24	AT4G13990.1	| Exostosin family protein | chr4:8084395-8085960 FORWARD LENGTH=521	77	61550	3	3	1	1			23	AT5G39370.1	| Curculin-like (mannose-binding) lectin family protein | chr5:15757717-15758109 FORWARD LENGTH=130	89	14892	7	7	1	1			32	AT4G23600.1	CORI3, JR2 | Tyrosine transaminase family protein | chr4:12310657-12312885 FORWARD LENGTH=422	46	47331	2	2	1	1			35	AT1G67025.1	| BEST Arabidopsis thaliana protein match is: Protein kinase superfamily protein (TAIR:AT1G18390.1)	45	25393
25	AT1G48300.1	| unknown protein Has 96 Blast hits to 87 proteins in 37 spe"	92	31193	4	4	1	1				25	AT1G26773.1	| unknown protein Other Eukaryotes - 2996 (source: NCBI BLink). | chr1:9264404-9264580 FORWARD LENGTH=5"	75	6490	9	9	1	1			24	AT4G15330.1	CYP705A1 | cytochrome P450, family 705, subfamily A, polypeptide 1 | chr4:8751523-8753134 REVERSE LENGTH=513	83	58779	5	5	1	1			34	AT3G44530.1	HIRA | homolog of histone chaperone HIRA | chr3:16116026-16121247 FORWARD LENGTH=1058	43	117337	1	1	1	1			36	AT1G56540.1	| Disease resistance protein (TIR-NBS-LRR class) family | chr1:21181664-21185306 FORWARD LENGTH=1096	45	125896
26	AT2G17090.1	SSP | Protein kinase protein with tetratricopeptide repeat domain | chr2:7435088-7437298 REVERSE LENGTH=465	88	52754	3	3	1	1				26	AT2G17090.1	SSP | Protein kinase protein with tetratricopeptide repeat domain | chr2:7435088-7437298 REVERSE LENGTH=465	73	52754	3	3	1	1			25	AT1G11210.1	| Protein of unknown function (DUF761) | chr1:3755876-3756911 REVERSE LENGTH=308	81	35018	6	6	1	1			35	AT4G16650.1	| O-fucosyltransferase family protein | chr4:9372727-9375910 FORWARD LENGTH=549	42	63862	2	2	1	1			37	AT5G01390.1	| DNAJ heat shock family protein | chr5:160500-162199 REVERSE LENGTH=335	44	36994
27	AT5G16020.1	GEX3 | gamete-expressed 3 | chr5:5229692-5232241 FORWARD LENGTH=641	86	73708	9	9	1	1				27	AT1G22450.1	COX6B, ATCOX6B2 | cytochrome C oxidase 6B | chr1:7925447-7926918 FORWARD LENGTH=191	72	21366	5	5	1	1			26	AT4G35750.1	| SEC14 cytosolic factor family protein / phosphoglyceride transfer family protein | chr4:16940865-16941674 REVERSE LENGTH=202	81	23653	5	5	1	1			36	AT4G26530.1	| Aldolase superfamily protein | chr4:13391566-13392937 FORWARD LENGTH=358	42	38500	1	1	1	1			38	AT5G07660.1	SMC6A | structural maintenance of chromosomes 6A | chr5:2422839-2429912 FORWARD LENGTH=1058	44	122900
28	AT4G13990.1	| Exostosin family protein | chr4:8084395-8085960 FORWARD LENGTH=521	86	61550	4	4	1	1				28	AT1G06645.1	| 2-oxoglutarate (2OG) and Fe(II)-dependent oxygenase superfamily protein | chr1:2034229-2035499 FORWARD LENGTH=366	71	41486	1	1	1	1			27	AT2G43160.1	| ENTH/VHS family protein | chr2:17948884-17953267 FORWARD LENGTH=895	79	95418	3	3	1	1			37	AT4G32770.1	VTE1, ATSDX1 | tocopherol cyclase, chloroplast / vitamin E deficient 1 (VTE1) / sucrose export defective 1 (SXD1) | chr4:15804981-15807790 FORWARD LENGTH=488	41	55054	2	2	1	1			39	AT1G66160.1	ATCMPG1, CMPG1 | CYS, MET, PRO, and GLY protein 1 | chr1:24637218-24638513 FORWARD LENGTH=431	44	48825
29	AT1G11210.1	| Protein of unknown function (DUF761) | chr1:3755876-3756911 REVERSE LENGTH=308	85	35018	7	7	1	1				29	AT1G48650.1	| DEA(D/H)-box RNA helicase family protein | chr1:17989670-17995169 REVERSE LENGTH=1197	70	135134	4	4	1	1			28	AT1G09150.1	| pseudouridine synthase and archaeosine transglycosylase (PUA) domain-containing protein | chr1:2946599-2948908 FORWARD LENGTH=181	79	20628	2	2	1	1			38	AT2G39260.1	| binding RNA binding | chr2:16392288-16399588 REVERSE LENGTH=1181"	41	134614	1	1	1	1			40	AT3G03200.1	anac045, NAC045 | NAC domain containing protein 45 | chr3:736141-738527 REVERSE LENGTH=479	44	55921
30	AT1G11690.1	| unknown protein Other Euka"	78	29936	2	2	1	1				30	AT1G51100.1	| unknown protein Has 26 Blast hits to 26 protei"	68	24238	6	6	1	1			29	AT1G55040.1	| zinc finger (Ran-binding) family protein | chr1:20534895-20538901 FORWARD LENGTH=849	75	95495	5	5	1	1			39	AT3G09820.1	ADK1, ATADK1 | adenosine kinase 1 | chr3:3012122-3014624 FORWARD LENGTH=344	41	38180	2	2	1	1			41	AT1G06210.1	| ENTH/VHS/GAT family protein | chr1:1897567-1898986 FORWARD LENGTH=383	44	42954
31	AT5G15200.1	| Ribosomal protein S4 | chr5:4935124-4936334 REVERSE LENGTH=198	77	23068	3	3	1	1				31	AT1G48300.1	| unknown protein EXPRESSED DURING: 15 growth stages	68	31193	3	3	1	1			30	AT1G48300.1	| unknown protein	75	31193	2	2	1	1			40	AT4G29900.1	ACA10, CIF1, ATACA10 | autoinhibited Ca(2+)-ATPase 10 | chr4:14611225-14618775 REVERSE LENGTH=1069	40	117337	2	2	1	1			42	AT1G58848.1	| Disease resistance protein (CC-NBS-LRR class) family | chr1:21792140-21795455 FORWARD LENGTH=1049	43	121842
32	AT1G48650.1	| DEA(D/H)-box RNA helicase family protein | chr1:17989670-17995169 REVERSE LENGTH=1197	76	135134	4	4	1	1				33	AT3G14590.1	NTMC2TYPE6.2, NTMC2T6.2 | Calcium-dependent lipid-binding (CaLB domain) family protein | chr3:4904448-4907506 REVERSE LENGTH=692	65	78517	2	2	1	1			32	AT1G80650.1	RTL1 | RNAse THREE-like protein 1 | chr1:30314609-30315600 FORWARD LENGTH=198	74	22834	1	1	1	1			42	AT5G19150.1	| pfkB-like carbohydrate kinase family protein | chr5:6426280-6428402 REVERSE LENGTH=365	40	39704	2	2	1	1			45	AT2G08986.1	| unknown protein	43	142746
33	AT1G09150.1	| pseudouridine synthase and archaeosine transglycosylase (PUA) domain-containing protein | chr1:2946599-2948908 FORWARD LENGTH=181	74	20628	2	2	1	1				34	AT4G19440.1	| Tetratricopeptide repeat (TPR)-like superfamily protein | chr4:10602006-10604483 REVERSE LENGTH=825	65	94393	3	3	1	1			33	AT5G63640.1	| ENTH/VHS/GAT family protein | chr5:25478935-25481221 FORWARD LENGTH=447	73	49484	4	4	1	1			43	AT5G43100.1	| Eukaryotic aspartyl protease family protein | chr5:17299264-17302718 FORWARD LENGTH=631	39	70802	1	1	1	1			46	AT2G39260.1	| binding RNA binding | chr2:16392288-16399588 REVERSE LENGTH=1181"	42	134614
34	AT3G26770.1	| NAD(P)-binding Rossmann-fold superfamily protein | chr3:9845494-9847079 FORWARD LENGTH=306	72	32131	2	2	1	1				35	AT5G63640.1	| ENTH/VHS/GAT family protein | chr5:25478935-25481221 FORWARD LENGTH=447	63	49484	3	3	1	1			34	AT3G28370.1	| unknown protein	73	32468	5	5	1	1			44	AT1G72440.1	EDA25, SWA2 | CCAAT-binding factor | chr1:27268325-27273596 REVERSE LENGTH=1043	38	117136	1	1	1	1			47	AT4G29610.1	| Cytidine/deoxycytidylate deaminase family protein | chr4:14517448-14518329 FORWARD LENGTH=293	42	32437
36	AT3G23310.1	| AGC (cAMP-dependent, cGMP-dependent and protein kinase C) kinase family protein | chr3:8339799-8343355 FORWARD LENGTH=568	72	65695	7	7	1	1				36	AT1G11210.1	| Protein of unknown function (DUF761) | chr1:3755876-3756911 REVERSE LENGTH=308	60	35018	4	4	1	1			35	AT1G16350.1	| Aldolase-type TIM barrel family protein | chr1:5590951-5592872 FORWARD LENGTH=502	73	54293	3	3	1	1			45	AT1G07990.1	| SIT4 phosphatase-associated family protein | chr1:2477413-2482898 FORWARD LENGTH=802	38	89993	1	1	1	1			48	AT3G26190.1	CYP71B21 | cytochrome P450, family 71, subfamily B, polypeptide 21 | chr3:9583475-9585083 REVERSE LENGTH=499	42	57224
37	AT3G60920.1	| CONTAINS InterPro DOMAIN/s: Beige/BEACH (InterPro:IPR000409)	66	214499	2	2	1	1				37	AT5G22610.1	| F-box/RNI-like/FBD-like domains-containing protein | chr5:7515217-7516916 FORWARD LENGTH=472	59	54429	1	1	1	1			36	AT5G52530.1	| dentin sialophosphoprotein-related | chr5:21318215-21320882 FORWARD LENGTH=828	72	92638	5	5	1	1			46	AT1G29940.1	NRPA2 | nuclear RNA polymerase A2 | chr1:10479322-10486670 REVERSE LENGTH=1178	38	133446	1	1	1	1			49	AT2G17090.1	SSP | Protein kinase protein with tetratricopeptide repeat domain | chr2:7435088-7437298 REVERSE LENGTH=465	42	52754
38	AT5G17430.1	BBM | Integrase-type DNA-binding superfamily protein | chr5:5742542-5745568 REVERSE LENGTH=584	66	64781	6	6	1	1				38	AT4G26530.1	| Aldolase superfamily protein | chr4:13391566-13392937 FORWARD LENGTH=358	59	38500	2	2	1	1			37	AT3G50240.1	KICP-02 | ATP binding microtubule motor family protein | chr3:18623380-18628784 REVERSE LENGTH=1051	72	119377	5	5	1	1			47	AT1G55860.1	UPL1 | ubiquitin-protein ligase 1 | chr1:20879900-20895393 REVERSE LENGTH=3930	38	434872	3	3	1	1			50	AT5G62050.1	OXA1, ATOXA1, OXA1AT | homolog of yeast oxidase assembly 1 (OXA1) | chr5:24924062-24926758 REVERSE LENGTH=429	42	48104
39	AT1G32320.1	ATMKK10, MKK10 | MAP kinase kinase 10 | chr1:11655156-11656073 FORWARD LENGTH=305	65	34414	4	4	1	1				39	AT5G66470.1	| RNA binding GTP binding | chr5:26541986-26544302 REVERSE LENGTH=427"	59	49084	4	4	1	1			38	AT1G04920.1	ATSPS3F, SPS3F | sucrose phosphate synthase 3F | chr1:1391674-1395756 REVERSE LENGTH=1062	70	119999	2	2	1	1			49	AT3G55350.1	| PIF / Ping-Pong family of plant transposases | chr3:20518518-20520690 FORWARD LENGTH=406	37	45760	1	1	1	1			52	AT2G35450.1	| catalytic shydrolases | chr2:14903201-14905361 REVERSE LENGTH=346"	40	38460
40	AT1G51100.1	| unknown protein Has 26 Blast hits to 26 protei"	62	24238	5	5	1	1				40	AT5G13530.1	KEG | protein kinases ubiquitin-protein ligases | chr5:4345618-4354369 FORWARD LENGTH=1625	58	180218	2	2	1	1			39	AT5G17430.1	BBM | Integrase-type DNA-binding superfamily protein | chr5:5742542-5745568 REVERSE LENGTH=584	68	64781	6	6	1	1			50	AT3G20020.1	ATPRMT6, PRMT6 | protein arginine methyltransferase 6 | chr3:6984055-6987945 REVERSE LENGTH=435	37	48471	1	1	1	1			53	AT2G40320.1	TBL33 | TRICHOME BIREFRINGENCE-LIKE 33 | chr2:16840330-16842139 FORWARD LENGTH=425	40	49746
41	AT4G23600.1	CORI3, JR2 | Tyrosine transaminase family protein | chr4:12310657-12312885 FORWARD LENGTH=422	62	47331	2	2	1	1				41	AT4G28775.1	| unknown protein	58	16171	7	7	1	1			42	AT4G28775.1	| unknown protein	66	16171	12	12	1	1			51	AT3G52910.1	AtGRF4, GRF4 | growth-regulating factor 4 | chr3:19616177-19618268 REVERSE LENGTH=380	37	42783	2	2	1	1			54	AT1G17790.1	| DNA-binding bromodomain-containing protein | chr1:6125532-6127276 REVERSE LENGTH=487	40	53514
42	AT4G28775.1	| unknown protein	61	16171	10	10	1	1				42	AT4G19130.1	| Replication factor-A protein 1-related | chr4:10466618-10469092 REVERSE LENGTH=784	56	86674	4	4	1	1			43	AT1G51100.1	| unknown protein	66	24238	6	6	1	1			52	AT5G27395.1	| Mitochondrial inner membrane translocase complex, subunit Tim44-related protein | chr5:9671845-9674085 REVERSE LENGTH=313	37	36656	2	2	1	1			55	AT3G20240.1	| Mitochondrial substrate carrier family protein | chr3:7057192-7058716 FORWARD LENGTH=348	40	38109
44	AT1G23380.1	KNAT6, KNAT6L, KNAT6S | KNOTTED1-like homeobox gene 6 | chr1:8297499-8302492 REVERSE LENGTH=327	60	37324	6	6	1	1				43	AT4G37910.1	mtHsc70-1 | mitochondrial heat shock protein 70-1 | chr4:17825368-17828099 REVERSE LENGTH=682	56	73260	2	2	2	2			44	AT5G15200.1	| Ribosomal protein S4 | chr5:4935124-4936334 REVERSE LENGTH=198	63	23068	3	3	1	1			53	AT3G48560.1	CSR1, ALS, AHAS, TZP5, IMR1 | chlorsulfuron/imidazolinone resistant 1 | chr3:18001530-18003542 REVERSE LENGTH=670	36	72815	1	1	1	1			56	AT2G28660.1	| Chloroplast-targeted copper chaperone protein | chr2:12295419-12296944 FORWARD LENGTH=265	39	29214
45	AT4G37910.1	mtHsc70-1 | mitochondrial heat shock protein 70-1 | chr4:17825368-17828099 REVERSE LENGTH=682	60	73260	3	3	2	2				44	AT2G47090.1	| zinc ion binding nucleic acid binding | chr2:19341444-19344297 REVERSE LENGTH=766"	56	86462	14	14	1	1			45	AT1G06645.1	| 2-oxoglutarate (2OG) and Fe(II)-dependent oxygenase superfamily protein | chr1:2034229-2035499 FORWARD LENGTH=366	61	41486	1	1	1	1			54	AT1G23380.1	KNAT6, KNAT6L, KNAT6S | KNOTTED1-like homeobox gene 6 | chr1:8297499-8302492 REVERSE LENGTH=327	35	37324	1	1	1	1			57	AT1G04830.1	| Ypt/Rab-GAP domain of gyp1p superfamily protein | chr1:1359087-1361844 REVERSE LENGTH=448	39	51293
46	AT5G63290.1	| Radical SAM superfamily protein | chr5:25369349-25370894 REVERSE LENGTH=484	58	54472	3	3	1	1				45	AT5G16020.1	GEX3 | gamete-expressed 3 | chr5:5229692-5232241 FORWARD LENGTH=641	56	73708	4	4	1	1			46	AT4G13990.1	| Exostosin family protein | chr4:8084395-8085960 FORWARD LENGTH=521	59	61550	3	3	1	1			55	AT1G79440.1	ALDH5F1, SSADH1, SSADH | aldehyde dehydrogenase 5F1 | chr1:29882525-29887275 REVERSE LENGTH=528	35	56845	1	1	1	1			58	AT4G13990.1	| Exostosin family protein | chr4:8084395-8085960 FORWARD LENGTH=521	38	61550
47	AT2G04660.1	APC2 | anaphase-promoting complex/cyclosome 2 | chr2:1624933-1629039 FORWARD LENGTH=865	57	98327	3	3	1	1				46	AT3G43920.1	DCL3, ATDCL3 | dicer-like 3 | chr3:15753548-15760830 FORWARD LENGTH=1531	56	173606	3	3	1	1			47	AT1G04640.1	LIP2 | lipoyltransferase 2 | chr1:1292541-1293248 FORWARD LENGTH=235	58	26543	2	2	1	1			56	AT3G21000.1	| Gag-Pol-related retrotransposon family protein | chr3:7363921-7365138 FORWARD LENGTH=405	35	46568	3	3	1	1			59	AT5G03795.1	| Exostosin family protein | chr5:1007554-1010373 REVERSE LENGTH=518	38	58903
50	AT3G43920.1	DCL3, ATDCL3 | dicer-like 3 | chr3:15753548-15760830 FORWARD LENGTH=1531	55	173606	3	3	1	1				48	AT1G31410.1	| putrescine-binding periplasmic protein-related | chr1:11247094-11249345 REVERSE LENGTH=524	54	58440	2	2	2	2			49	AT1G11690.1	| unknown protein	55	29936	1	1	1	1			57	AT1G63130.1	| Tetratricopeptide repeat (TPR)-like superfamily protein | chr1:23412854-23414746 FORWARD LENGTH=630	35	71797	2	2	1	1			60	ATCG00065.1	RPS12A, RPS12 | ribosomal protein S12A | chrC:69611-69724 REVERSE LENGTH=123	38	13848
51	AT3G28370.1	| unknown protein	55	32468	3	3	1	1				49	AT3G02040.1	SRG3 | senescence-related gene 3 | chr3:348505-349909 REVERSE LENGTH=361	53	40919	1	1	1	1			50	AT5G13530.1	KEG | protein kinases ubiquitin-protein ligases | chr5:4345618-4354369 FORWARD LENGTH=1625",55,180218,2,2,1,1,	55	180218	2	2	1	1			58	AT5G35170.1	| adenylate kinase family protein | chr5:13419278-13423482 FORWARD LENGTH=588	35	65973	1	1	1	1			61	AT3G16560.1	| Protein phosphatase 2C family protein | chr3:5636051-5637702 REVERSE LENGTH=493	38	54040
52	AT5G02270.1	ATNAP9, NAP9 | non-intrinsic ABC protein 9 | chr5:467269-469041 REVERSE LENGTH=328	54	37083	4	4	1	1				50	AT1G58230.1	| binding | chr1:21566331-21578865 FORWARD LENGTH=2604	53	295352	5	5	1	1			51	AT1G65540.1	| LETM1-like protein | chr1:24362382-24366011 REVERSE LENGTH=736	54	83738	1	1	1	1			59	AT5G04320.1	| Shugoshin C terminus | chr5:1209929-1212376 FORWARD LENGTH=419	35	48031	1	1	1	1			63	AT5G15130.1	WRKY72, ATWRKY72 | WRKY DNA-binding protein 72 | chr5:4904426-4906879 FORWARD LENGTH=548	38	59338
53	AT5G39370.1	| Curculin-like (mannose-binding) lectin family protein | chr5:15757717-15758109 FORWARD LENGTH=130	54	14892	3	3	1	1				51	AT1G64770.1	NDF2, NDH45 | NDH-dependent cyclic electron flow 1 | chr1:24057549-24059415 FORWARD LENGTH=348	53	38211	1	1	1	1			52	AT4G16442.1	| Uncharacterised protein family (UPF0497) | chr4:9272042-9272970 REVERSE LENGTH=182	52	20262	2	2	1	1			60	AT5G15200.1	| Ribosomal protein S4 | chr5:4935124-4936334 REVERSE LENGTH=198	34	23068	1	1	1	1			64	AT3G09850.1	| D111/G-patch domain-containing protein | chr3:3023397-3025742 REVERSE LENGTH=781	38	84492
54	AT4G19130.1	| Replication factor-A protein 1-related | chr4:10466618-10469092 REVERSE LENGTH=784	54	86674	4	4	1	1				52	AT4G25300.1	| 2-oxoglutarate (2OG) and Fe(II)-dependent oxygenase superfamily protein | chr4:12945263-12946642 FORWARD LENGTH=356	52	40521	3	3	1	1			53	AT2G43850.1	| Integrin-linked protein kinase family | chr2:18159517-18161984 REVERSE LENGTH=479	51	54656	4	4	1	1			61	AT4G16442.1	| Uncharacterised protein family (UPF0497) | chr4:9272042-9272970 REVERSE LENGTH=182	34	20262	1	1	1	1			65	AT1G63900.2	DAL1 | E3 Ubiquitin ligase family protein | chr1:23717056-23719086 FORWARD LENGTH=347	38	38967
56	AT1G61400.1	| S-locus lectin protein kinase family protein | chr1:22654638-22657774 REVERSE LENGTH=819	52	92869	3	3	1	1				53	AT3G23680.1	| F-box associated ubiquitination effector family protein | chr3:8526366-8527173 REVERSE LENGTH=235	51	27470	3	3	1	1			54	AT4G19130.1	| Replication factor-A protein 1-related | chr4:10466618-10469092 REVERSE LENGTH=784	51	86674	4	4	1	1			62	AT3G28370.1	| unknown protein BEST Arabidopsis thaliana protein match is: unknown protein (TAIR:AT1G51430.1)	34	32468	1	1	1	1			66	AT4G01860.1	| Transducin family protein / WD-40 repeat family protein | chr4:801713-808018 REVERSE LENGTH=1308	38	146451
57	AT3G07270.1	| GTP cyclohydrolase I | chr3:2315451-2317059 FORWARD LENGTH=466	52	51945	2	2	1	1				54	AT2G44640.1	| FUNCTIONS IN: molecular_function unknown	51	49892	2	2	1	1			55	AT2G16070.1	PDV2 | plastid division2 | chr2:6984072-6984746 REVERSE LENGTH=224	51	24894	2	2	1	1			64	AT5G60450.1	ARF4 | auxin response factor 4 | chr5:24308558-24312187 REVERSE LENGTH=788	33	88011	2	2	1	1			68	AT4G16840.1	| unknown protein	37	9853
58	AT1G58230.1	| binding | chr1:21566331-21578865 FORWARD LENGTH=2604	52	295352	4	4	1	1				55	AT5G63290.1	| Radical SAM superfamily protein | chr5:25369349-25370894 REVERSE LENGTH=484	50	54472	2	2	1	1			56	AT4G21490.1	NDB3 | NAD(P)H dehydrogenase B3 | chr4:11436495-11439326 REVERSE LENGTH=580	51	65583	1	1	1	1			65	AT2G11570.1	| unknown protein Other Eukaryotes - 8 (source: NCBI BLink). | chr2:4634251-4635203 REVERSE LENGTH=305"	33	33568	1	1	1	1			69	AT2G21720.1	| Plant protein of unknown function (DUF639) | chr2:9273696-9276802 FORWARD LENGTH=734	37	84057
59	AT5G66470.1	| RNA binding GTP binding | chr5:26541986-26544302 REVERSE LENGTH=427"	52	49084	4	4	1	1				56	AT3G20020.1	ATPRMT6, PRMT6 | protein arginine methyltransferase 6 | chr3:6984055-6987945 REVERSE LENGTH=435	49	48471	1	1	1	1			57	AT5G66470.1	| RNA binding GTP binding | chr5:26541986-26544302 REVERSE LENGTH=427"	51	49084	4	4	1	1			66	AT1G03050.1	| ENTH/ANTH/VHS superfamily protein | chr1:707726-709860 FORWARD LENGTH=599	33	67205	3	3	1	1			70	AT3G26990.1	| ENTH/VHS family protein | chr3:9948426-9951557 REVERSE LENGTH=513	37	56612
60	AT2G44640.1	| FUNCTIONS IN: molecular_function unknown LOCATED IN: mitochondrion, chloroplast, plasma membrane, plastid, chloroplast envelope	51	49892	2	2	1	1				57	AT1G23380.1	KNAT6, KNAT6L, KNAT6S | KNOTTED1-like homeobox gene 6 | chr1:8297499-8302492 REVERSE LENGTH=327	49	37324	3	3	1	1			58	AT4G20850.1	TPP2 | tripeptidyl peptidase ii | chr4:11160935-11169889 REVERSE LENGTH=1380	51	153147	3	3	2	2			67	AT1G01420.1	UGT72B3 | UDP-glucosyl transferase 72B3 | chr1:154566-156011 REVERSE LENGTH=481	33	52981	2	2	1	1			72	AT2G26140.1	ftsh4 | FTSH protease 4 | chr2:11131939-11135126 REVERSE LENGTH=717	37	77410
61	AT3G23680.1	| F-box associated ubiquitination effector family protein | chr3:8526366-8527173 REVERSE LENGTH=235	51	27470	3	3	1	1				59	AT4G01800.1	AGY1, AtcpSecA, SECA1 | Albino or Glassy Yellow 1 | chr4:770926-776131 REVERSE LENGTH=1022	48	115572	3	3	1	1			59	AT5G48600.1	ATSMC3, ATCAP-C, ATSMC4, SMC3 | structural maintenance of chromosome 3 | chr5:19701908-19709091 FORWARD LENGTH=1241	50	141365	2	2	1	1			68	AT4G26740.1	ATS1, CLO1, ATPXG1 | seed gene 1 | chr4:13473791-13475278 REVERSE LENGTH=245	33	28112	1	1	1	1			73	AT4G24560.1	UBP16 | ubiquitin-specific protease 16 | chr4:12679493-12684528 REVERSE LENGTH=1008	37	111819
62	AT4G17350.1	| Plant protein of unknown function (DUF828) with plant pleckstrin homology-like region | chr4:9701582-9703358 FORWARD LENGTH=405	51	44960	3	3	1	1				60	AT1G60790.1	TBL2 | Plant protein of unknown function (DUF828) | chr1:22380193-22382216 REVERSE LENGTH=541	48	61770	4	4	1	1			61	AT5G16020.1	GEX3 | gamete-expressed 3 | chr5:5229692-5232241 FORWARD LENGTH=641	48	73708	3	3	1	1			69	AT3G09350.1	Fes1A | Fes1A | chr3:2871216-2873109 FORWARD LENGTH=363	33	40417	1	1	1	1			74	AT3G20720.1	| unknown protein	37	322449
63	AT4G20430.1	| Subtilase family protein | chr4:11017656-11021105 REVERSE LENGTH=856	51	92079	2	2	1	1				61	AT4G23600.1	CORI3, JR2 | Tyrosine transaminase family protein | chr4:12310657-12312885 FORWARD LENGTH=422	48	47331	1	1	1	1			62	AT5G16730.1	| Plant protein of unknown function (DUF827) | chr5:5497890-5500775 FORWARD LENGTH=853	47	96196	4	2	1	1			70	AT3G04490.1	| unknown protein	33	124821	1	1	1	1			75	AT4G26740.1	ATS1, CLO1, ATPXG1 | seed gene 1 | chr4:13473791-13475278 REVERSE LENGTH=245	36	28112
64	AT2G33750.1	ATPUP2, PUP2 | purine permease 2 | chr2:14271794-14273265 REVERSE LENGTH=358	50	39849	2	2	1	1				62	AT1G55040.1	| zinc finger (Ran-binding) family protein | chr1:20534895-20538901 FORWARD LENGTH=849	46	95495	3	3	1	1			63	AT5G20320.1	DCL4, ATDCL4 | dicer-like 4 | chr5:6859571-6869068 REVERSE LENGTH=1702	47	193318	2	2	1	1			72	AT5G26920.1	CBP60G | Cam-binding protein 60-like G | chr5:9475860-9478448 FORWARD LENGTH=563	32	63534	1	1	1	1			76	AT3G13640.1	ATRLI1, RLI1 | RNAse l inhibitor protein 1 | chr3:4458751-4461323 REVERSE LENGTH=603	36	68853
65	AT4G15330.1	CYP705A1 | cytochrome P450, family 705, subfamily A, polypeptide 1 | chr4:8751523-8753134 REVERSE LENGTH=513	49	58779	4	4	1	1				63	AT3G28370.1	| unknown protein	45	32468	2	2	1	1			64	AT5G58270.1	STA1, ATATM3, ATM3 | ABC transporter of the mitochondrion 3 | chr5:23562168-23567040 FORWARD LENGTH=728	47	80554	1	1	1	1			73	AT2G40500.1	| Protein kinase superfamily protein | chr2:16916330-16917217 FORWARD LENGTH=295	32	34207	1	1	1	1			77	AT1G08610.1	| Pentatricopeptide repeat (PPR) superfamily protein | chr1:2733788-2735467 REVERSE LENGTH=559	36	63736
66	AT3G05500.1	| Rubber elongation factor protein (REF) | chr3:1593540-1594802 FORWARD LENGTH=246	49	27269	1	1	1	1				64	AT3G19230.1	| Leucine-rich repeat (LRR) family protein | chr3:6661088-6663519 REVERSE LENGTH=519	45	57501	2	2	1	1			65	AT1G58230.1	| binding | chr1:21566331-21578865 FORWARD LENGTH=2604	47	295352	2	2	1	1			74	AT3G54650.1	FBL17 | RNI-like superfamily protein | chr3:20226004-20228882 REVERSE LENGTH=593	32	65647	1	1	1	1			78	AT5G39630.1	| Vesicle transport v-SNARE family protein | chr5:15868262-15869714 FORWARD LENGTH=207	36	23966
67	AT1G09000.1	ANP1, MAPKKK1, NP1 | NPK1-related protein kinase 1 | chr1:2891111-2894987 FORWARD LENGTH=666	48	74021	1	1	1	1				65	AT1G09150.1	| pseudouridine synthase and archaeosine transglycosylase (PUA) domain-containing protein | chr1:2946599-2948908 FORWARD LENGTH=181	45	20628	1	1	1	1			66	AT2G17090.1	SSP | Protein kinase protein with tetratricopeptide repeat domain | chr2:7435088-7437298 REVERSE LENGTH=465	46	52754	1	1	1	1			75	AT5G12430.1	TPR16 | Heat shock protein DnaJ with tetratricopeptide repeat | chr5:4028475-4034086 REVERSE LENGTH=1165	32	129926	1	1	1	1			79	AT3G28370.1	| unknown protein	36	32468
68	AT1G55040.1	| zinc finger (Ran-binding) family protein | chr1:20534895-20538901 FORWARD LENGTH=849	47	95495	3	3	1	1				66	AT1G11690.1	| unknown protein BEST Arabidopsis thaliana protein match is: unknown protein (TAIR:AT3G20350.1)	45	29936	3	2	1	1			67	AT3G18730.1	TSK, MGO3, BRU1 | tetratricopeptide repeat (TPR)-containing protein | chr3:6446062-6453045 REVERSE LENGTH=1311	46	148367	1	1	1	1			76	AT3G16560.1	| Protein phosphatase 2C family protein | chr3:5636051-5637702 REVERSE LENGTH=493	32	54040	1	1	1	1			80	AT3G19180.1	ARC6H, PARC6, ATCDP1, CDP1 | paralog of ARC6 | chr3:6632810-6636953 FORWARD LENGTH=819	36	91547
69	AT1G60790.1	TBL2 | Plant protein of unknown function (DUF828) | chr1:22380193-22382216 REVERSE LENGTH=541	47	61770	3	3	1	1				67	AT4G17350.1	| Plant protein of unknown function (DUF828) with plant pleckstrin homology-like region | chr4:9701582-9703358 FORWARD LENGTH=405	43	44960	2	2	1	1			68	AT3G59040.1	| Tetratricopeptide repeat (TPR)-like superfamily protein | chr3:21821495-21824233 REVERSE LENGTH=583	46	66303	3	3	1	1			77	AT3G01800.1	| Ribosome recycling factor | chr3:286020-287543 FORWARD LENGTH=267	32	29245	1	1	1	1			81	AT1G02475.1	| Polyketide cyclase/dehydrase and lipid transport superfamily protein | chr1:514110-515331 REVERSE LENGTH=219	36	25205
70	AT1G04920.1	ATSPS3F, SPS3F | sucrose phosphate synthase 3F | chr1:1391674-1395756 REVERSE LENGTH=1062	46	119999	1	1	1	1				68	AT4G16650.1	| O-fucosyltransferase family protein | chr4:9372727-9375910 FORWARD LENGTH=549	43	63862	3	3	1	1			69	AT2G38660.1	| Amino acid dehydrogenase family protein | chr2:16166392-16168194 FORWARD LENGTH=352	45	38392	2	2	1	1			78	AT1G24600.1	| unknown protein	31	8263	1	1	1	1			82	AT5G52760.1	| Copper transport protein family | chr5:21386919-21387540 FORWARD LENGTH=126	36	14207
71	AT5G49270.1	SHV2, DER9, MRH4, COBL9 | COBRA-like extracellular glycosyl-phosphatidyl inositol-anchored protein family | chr5:19972021-19974398 REVERSE LENGTH=663	45	74008	2	2	1	1				69	AT2G37620.1	ACT1, AAc1 | actin 1 | chr2:15779761-15781241 FORWARD LENGTH=377	43	42001	1	1	1	1			72	AT3G61560.1	| Reticulon family protein | chr3:22777918-22779171 FORWARD LENGTH=253	44	28889	1	1	1	1			79	AT1G20970.1	| FUNCTIONS IN: molecular_function unknown BEST Arabidopsis thaliana protein match is: proton pump interactor 1	31	150576	1	1	1	1			83	AT4G03490.2	| Ankyrin repeat family protein | chr4:1549345-1552754 REVERSE LENGTH=690	36	76945
72	AT4G01030.1	| pentatricopeptide (PPR) repeat-containing protein | chr4:448336-450642 REVERSE LENGTH=768	45	87101	3	3	1	1				70	AT1G67850.1	| Protein of unknown function (DUF707) | chr1:25439204-25441904 FORWARD LENGTH=404	43	46266	2	2	1	1			74	AT4G08430.1	| Ulp1 protease family protein | chr4:5347396-5350436 REVERSE LENGTH=808	44	93195	1	1	1	1			80	AT4G38150.1	| Pentatricopeptide repeat (PPR) superfamily protein | chr4:17901211-17902119 REVERSE LENGTH=302	31	33663	4	3	1	1			84	AT2G16720.1	MYB7, ATMYB7, ATY49 | myb domain protein 7 | chr2:7255669-7256550 REVERSE LENGTH=269	36	31404
74	AT4G19440.1	| Tetratricopeptide repeat (TPR)-like superfamily protein | chr4:10602006-10604483 REVERSE LENGTH=825	44	94393	1	1	1	1				71	AT1G61400.1	| S-locus lectin protein kinase family protein | chr1:22654638-22657774 REVERSE LENGTH=819	42	92869	2	2	1	1			76	AT4G24560.1	UBP16 | ubiquitin-specific protease 16 | chr4:12679493-12684528 REVERSE LENGTH=1008	44	111819	1	1	1	1			81	AT2G27950.1	| Ring/U-Box superfamily protein | chr2:11899422-11903171 REVERSE LENGTH=839	31	95493	1	1	1	1			85	AT3G10430.1	| F-box and associated interaction domains-containing protein | chr3:3242750-3243862 REVERSE LENGTH=370	35	43558
75	AT5G13530.1	KEG | protein kinases ubiquitin-protein ligases | chr5:4345618-4354369 FORWARD LENGTH=1625"	44	180218	1	1	1	1				73	AT1G01420.1	UGT72B3 | UDP-glucosyl transferase 72B3 | chr1:154566-156011 REVERSE LENGTH=481	42	52981	2	2	1	1			77	AT1G03080.1	| kinase interacting (KIP1-like) family protein | chr1:731794-737332 REVERSE LENGTH=1733	44	199347	3	3	2	2			82	AT2G03410.1	| Mo25 family protein | chr2:1033907-1034953 FORWARD LENGTH=348	31	40159	1	1	1	1			86	AT4G33690.1	| unknown protein	35	28759
76	AT3G50240.1	KICP-02 | ATP binding microtubule motor family protein | chr3:18623380-18628784 REVERSE LENGTH=1051	43	119377	1	1	1	1				74	AT3G10940.1	| dual specificity protein phosphatase (DsPTP1) family protein | chr3:3422259-3423394 REVERSE LENGTH=282	42	32389	3	3	1	1			78	AT4G04350.1	EMB2369 | tRNA synthetase class I (I, L, M and V) family protein | chr4:2128129-2133030 FORWARD LENGTH=973	44	111377	4	3	1	1			83	AT2G04620.1	| Cation efflux family protein | chr2:1610506-1612902 REVERSE LENGTH=798	31	90964	1	1	1	1			87	AT2G47670.1	| Plant invertase/pectin methylesterase inhibitor superfamily protein | chr2:19544131-19544757 REVERSE LENGTH=208	35	23439
77	AT1G51130.1	| Nse4, component of Smc5/6 DNA repair complex | chr1:18939480-18941560 REVERSE LENGTH=403	43	45330	2	2	1	1				75	AT1G04750.1	VAMP7B, VAMP721, ATVAMP721, AT VAMP7B | vesicle-associated membrane protein 721 | chr1:1331857-1333426 REVERSE LENGTH=219	42	25025	5	3	1	1			79	AT3G23310.1	| AGC (cAMP-dependent, cGMP-dependent and protein kinase C) kinase family protein | chr3:8339799-8343355 FORWARD LENGTH=568	44	65695	3	3	1	1			84	AT5G24280.1	GMI1 | gamma-irradiation and mitomycin c induced 1 | chr5:8251378-8261401 REVERSE LENGTH=1598	31	180713	1	1	1	1			88	AT2G25480.1	| TPX2 (targeting protein for Xklp2) protein family | chr2:10843449-10845343 FORWARD LENGTH=403	35	44500
78	AT5G58270.1	STA1, ATATM3, ATM3 | ABC transporter of the mitochondrion 3 | chr5:23562168-23567040 FORWARD LENGTH=728	43	80554	1	1	1	1				76	AT5G16730.1	| Plant protein of unknown function (DUF827) | chr5:5497890-5500775 FORWARD LENGTH=853	41	96196	3	3	1	1			80	AT4G16650.1	| O-fucosyltransferase family protein | chr4:9372727-9375910 FORWARD LENGTH=549	44	63862	3	3	1	1			85	AT5G66470.1	| RNA binding GTP binding | chr5:26541986-26544302 REVERSE LENGTH=427"	31	49084	2	2	1	1			90	AT5G09720.1	| Magnesium transporter CorA-like family protein | chr5:3012328-3014399 REVERSE LENGTH=294	35	33213
79	AT5G04970.1	| Plant invertase/pectin methylesterase inhibitor superfamily | chr5:1464262-1467001 REVERSE LENGTH=624	42	68657	1	1	1	1				77	AT1G32320.1	ATMKK10, MKK10 | MAP kinase kinase 10 | chr1:11655156-11656073 FORWARD LENGTH=305	41	34414	1	1	1	1			81	AT1G60790.1	TBL2 | Plant protein of unknown function (DUF828) | chr1:22380193-22382216 REVERSE LENGTH=541	43	61770	2	2	1	1			86	AT3G13180.1	| NOL1/NOP2/sun family protein / antitermination NusB domain-containing protein | chr3:4236326-4239966 REVERSE LENGTH=523	31	58585	2	1	1	1			91	AT5G04320.1	| Shugoshin C terminus | chr5:1209929-1212376 FORWARD LENGTH=419	35	48031
80	AT5G20320.1	DCL4, ATDCL4 | dicer-like 4 | chr5:6859571-6869068 REVERSE LENGTH=1702	42	193318	1	1	1	1				78	AT5G57190.1	PSD2 | phosphatidylserine decarboxylase 2 | chr5:23171531-23175364 REVERSE LENGTH=635	41	71506	2	2	1	1			82	AT1G48930.1	AtGH9C1, GH9C1 | glycosyl hydrolase 9C1 | chr1:18101782-18104587 REVERSE LENGTH=627	43	69266	2	2	1	1			87	AT1G08860.1	BON3 | Calcium-dependent phospholipid-binding Copine family protein | chr1:2842153-2846138 FORWARD LENGTH=584	31	64530	1	1	1	1			92	AT2G02090.1	CHR19, CHA19, ETL1 | SNF2 domain-containing protein / helicase domain-containing protein | chr2:523481-526884 FORWARD LENGTH=763	35	86729
81	AT5G16730.1	| Plant protein of unknown function (DUF827) | chr5:5497890-5500775 FORWARD LENGTH=853	42	96196	3	3	1	1				79	AT1G73820.1	| Ssu72-like family protein | chr1:27755740-27757158 REVERSE LENGTH=193	40	22372	1	1	1	1			83	AT4G17350.1	| Plant protein of unknown function (DUF828) with plant pleckstrin homology-like region | chr4:9701582-9703358 FORWARD LENGTH=405	43	44960	2	2	1	1			88	AT3G09850.1	| D111/G-patch domain-containing protein | chr3:3023397-3025742 REVERSE LENGTH=781	30	84492	1	1	1	1			93	AT1G21160.1	| eukaryotic translation initiation factor 2 (eIF-2) family protein | chr1:7408121-7412455 REVERSE LENGTH=1092	35	121826
82	AT4G01180.1	| XH/XS domain-containing protein | chr4:501287-503394 REVERSE LENGTH=554	42	65699	1	1	1	1				80	AT1G16350.1	| Aldolase-type TIM barrel family protein | chr1:5590951-5592872 FORWARD LENGTH=502	40	54293	1	1	1	1			84	AT3G43920.1	DCL3, ATDCL3 | dicer-like 3 | chr3:15753548-15760830 FORWARD LENGTH=1531	42	173606	1	1	1	1			89	AT3G06010.1	ATCHR12 | Homeotic gene regulator | chr3:1802435-1807284 REVERSE LENGTH=1102	30	127070	1	1	1	1			94	AT1G29940.1	NRPA2 | nuclear RNA polymerase A2 | chr1:10479322-10486670 REVERSE LENGTH=1178	35	133446
83	AT5G09930.1	ATGCN2, GCN2 | ABC transporter family protein | chr5:3097643-3100241 REVERSE LENGTH=678	42	76765	2	2	1	1				81	AT5G42230.1	scpl41 | serine carboxypeptidase-like 41 | chr5:16881749-16883917 FORWARD LENGTH=469	40	52783	1	1	1	1			85	AT1G40104.1	| unknown protein	42	72326	3	3	1	1			90	AT1G59620.1	CW9 | Disease resistance protein (CC-NBS-LRR class) family | chr1:21902627-21905527 FORWARD LENGTH=842	30	98620	1	1	1	1			95	AT2G32120.1	HSP70T-2 | heat-shock protein 70T-2 | chr2:13651720-13653411 REVERSE LENGTH=563	34	61364
84	AT3G48870.1	ATCLPC, ATHSP93-III, HSP93-III | Clp ATPase | chr3:18122363-18126008 REVERSE LENGTH=952	42	105857	1	1	1	1				82	AT1G10620.1	| Protein kinase superfamily protein | chr1:3509001-3511975 REVERSE LENGTH=718	40	77732	1	1	1	1			86	AT3G10570.1	CYP77A6 | cytochrome P450, family 77, subfamily A, polypeptide 6 | chr3:3302156-3303697 FORWARD LENGTH=513	42	58422	1	1	1	1			91	AT1G73140.1	TBL31 | Plant protein of unknown function (DUF828) | chr1:27502133-27503743 REVERSE LENGTH=413	30	48926	1	1	1	1			96	AT2G20860.1	LIP1 | lipoic acid synthase 1 | chr2:8979636-8980983 FORWARD LENGTH=374	34	41732
85	AT4G25300.1	| 2-oxoglutarate (2OG) and Fe(II)-dependent oxygenase superfamily protein | chr4:12945263-12946642 FORWARD LENGTH=356	42	40521	2	2	1	1				83	AT3G56190.1	ALPHA-SNAP2, ASNAP | alpha-soluble NSF attachment protein 2 | chr3:20846119-20848356 REVERSE LENGTH=289	40	33102	1	1	1	1			87	AT5G57190.1	PSD2 | phosphatidylserine decarboxylase 2 | chr5:23171531-23175364 REVERSE LENGTH=635	41	71506	2	2	1	1			92	AT5G09840.1	| Putative endonuclease or glycosyl hydrolase | chr5:3059027-3061970 FORWARD LENGTH=924	30	102580	1	1	1	1			97	AT1G60140.1	ATTPS10, TPS10 | trehalose phosphate synthase | chr1:22177246-22180073 REVERSE LENGTH=861	34	98090
86	AT2G42460.1	| TRAF-like family protein | chr2:17676399-17679247 REVERSE LENGTH=442	41	50394	1	1	1	1				84	AT5G55090.1	MAPKKK15 | mitogen-activated protein kinase kinase kinase 15 | chr5:22356852-22358198 REVERSE LENGTH=448	40	51511	1	1	1	1			88	AT1G61400.1	| S-locus lectin protein kinase family protein | chr1:22654638-22657774 REVERSE LENGTH=819	41	92869	4	3	1	1			93	AT5G03795.1	| Exostosin family protein | chr5:1007554-1010373 REVERSE LENGTH=518	30	58903	1	1	1	1			98	AT3G06210.1	| ARM repeat superfamily protein | chr3:1880093-1883317 FORWARD LENGTH=840	34	94830
87	AT4G20850.1	TPP2 | tripeptidyl peptidase ii | chr4:11160935-11169889 REVERSE LENGTH=1380	41	153147	3	3	2	2				85	AT2G20800.1	NDB4 | NAD(P)H dehydrogenase B4 | chr2:8953252-8955699 REVERSE LENGTH=582	39	65652	1	1	1	1			89	AT5G03610.1	| GDSL-like Lipase/Acylhydrolase superfamily protein | chr5:915650-918326 FORWARD LENGTH=359	41	40448	2	2	1	1			94	AT4G26080.1	ABI1, AtABI1 | Protein phosphatase 2C family protein | chr4:13220231-13221828 REVERSE LENGTH=434	30	47890	1	0	1	0			100	AT5G39370.1	| Curculin-like (mannose-binding) lectin family protein | chr5:15757717-15758109 FORWARD LENGTH=130	34	14892
89	AT3G56190.1	ALPHA-SNAP2, ASNAP | alpha-soluble NSF attachment protein 2 | chr3:20846119-20848356 REVERSE LENGTH=289	41	33102	1	1	1	1				86	AT1G76860.1	| Small nuclear ribonucleoprotein family protein | chr1:28854594-28855637 REVERSE LENGTH=98	39	11279	1	1	1	1			90	AT5G63290.1	| Radical SAM superfamily protein | chr5:25369349-25370894 REVERSE LENGTH=484	41	54472	1	1	1	1			95	AT1G18350.1	ATMKK7, BUD1, MKK7 | MAP kinase kinase 7 | chr1:6315686-6316609 FORWARD LENGTH=307	30	34617	1	1	1	1			101	AT3G20155.1	| unknown protein Other Eukaryotes - 0 (source: NCBI BLink). | chr3:7037251-7038260 FORWARD LENGTH=216"	34	24768
90	AT4G26530.1	| Aldolase superfamily protein | chr4:13391566-13392937 FORWARD LENGTH=358	41	38500	1	1	1	1				87	AT1G09000.1	ANP1, MAPKKK1, NP1 | NPK1-related protein kinase 1 | chr1:2891111-2894987 FORWARD LENGTH=666	39	74021	1	1	1	1			91	AT4G29910.1	ORC5, ATORC5 | origin recognition complex protein 5 | chr4:14628154-14630055 REVERSE LENGTH=534	41	61106	1	1	1	1			96	AT1G09410.1	| pentatricopeptide (PPR) repeat-containing protein | chr1:3035443-3037560 FORWARD LENGTH=705	30	80570	1	1	1	1			102	AT4G33200.1	XI-I, ATXI-I, XI-15 | myosin, putative | chr4:16002768-16014792 REVERSE LENGTH=1522	34	174634
91	AT5G15390.1	| tRNA/rRNA methyltransferase (SpoU) family protein | chr5:4995333-4997255 FORWARD LENGTH=350	41	39335	2	2	1	1				88	AT1G18610.1	| Galactose oxidase/kelch repeat superfamily protein | chr1:6405779-6408831 FORWARD LENGTH=556	38	61326	1	1	1	1			92	AT3G60920.1	| CONTAINS InterPro DOMAIN/s: Beige/BEACH (InterPro:IPR000409)	40	214499	1	1	1	1			97	AT2G24870.1	| Plant self-incompatibility protein S1 family | chr2:10588660-10589016 REVERSE LENGTH=118	30	13897	2	2	1	1			103	AT1G20500.1	| AMP-dependent synthetase and ligase family protein | chr1:7100502-7102847 REVERSE LENGTH=550	33	60804
92	AT5G48600.1	ATSMC3, ATCAP-C, ATSMC4, SMC3 | structural maintenance of chromosome 3 | chr5:19701908-19709091 FORWARD LENGTH=1241	41	141365	1	1	1	1				89	AT5G43080.1	CYCA3 1 | Cyclin A3 1 | chr5:17293227-17294789 FORWARD LENGTH=355",38,41251,1,1,1,1,	38	41251	1	1	1	1			93	AT1G26773.1	| unknown protein	40	6490	4	4	1	1			98	AT3G21510.1	AHP1 | histidine-containing phosphotransmitter 1 | chr3:7578432-7579537 REVERSE LENGTH=154	29	17788	1	1	1	1			104	AT5G26920.1	CBP60G | Cam-binding protein 60-like G | chr5:9475860-9478448 FORWARD LENGTH=563	33	63534
93	AT1G30690.1	| Sec14p-like phosphatidylinositol transfer family protein | chr1:10888284-10890085 FORWARD LENGTH=540	41	61198	4	4	1	1				90	AT4G26190.1	| Haloacid dehalogenase-like hydrolase (HAD) superfamily protein | chr4:13262473-13266282 REVERSE LENGTH=1057	38	118665	1	1	1	1			94	AT5G20590.1	TBL5 | TRICHOME BIREFRINGENCE-LIKE 5 | chr5:6963517-6966006 FORWARD LENGTH=485	40	55814	2	2	1	1			99	AT4G31990.1	ASP5, AAT3, ATAAT1 | aspartate aminotransferase 5 | chr4:15471074-15473521 REVERSE LENGTH=453	29	49937	1	1	1	1			105	AT3G24530.1	| AAA-type ATPase family protein / ankyrin repeat family protein | chr3:8945678-8947786 REVERSE LENGTH=481	33	54008
94	AT5G11360.1	| Interleukin-1 receptor-associated kinase 4 protein | chr5:3625836-3626604 REVERSE LENGTH=196	39	22323	3	3	1	1				91	AT4G17240.1	| unknown protein Has 1142 Blast hits to 1055 proteins in 252 species	38	38563	2	2	2	2			95	AT1G76860.1	| Small nuclear ribonucleoprotein family protein | chr1:28854594-28855637 REVERSE LENGTH=98	39	11279	1	1	1	1			100	AT5G47220.1	ATERF2, ATERF-2, ERF2 | ethylene responsive element binding factor 2 | chr5:19172023-19172754 REVERSE LENGTH=243	29	26964	1	0	1	0			106	AT5G19150.1	| pfkB-like carbohydrate kinase family protein | chr5:6426280-6428402 REVERSE LENGTH=365	33	39704
95	AT1G16380.1	ATCHX1, CHX1 | Cation/hydrogen exchanger family protein | chr1:5598453-5601367 REVERSE LENGTH=785	39	89357	2	2	1	1				92	AT1G63295.1	| Remorin family protein | chr1:23474129-23475300 REVERSE LENGTH=151	38	17721	1	1	1	1			96	AT2G42470.1	| TRAF-like family protein | chr2:17679887-17685187 REVERSE LENGTH=898	39	103698	2	2	1	1			101	AT1G25560.1	TEM1, EDF1 | AP2/B3 transcription factor family protein | chr1:8981891-8982976 REVERSE LENGTH=361	29	40716	1	1	1	1			107	AT2G31610.1	| Ribosomal protein S3 family protein | chr2:13450384-13451669 FORWARD LENGTH=250	33	27640
96	AT3G09820.1	ADK1, ATADK1 | adenosine kinase 1 | chr3:3012122-3014624 FORWARD LENGTH=344	39	38180	2	2	1	1				93	AT2G47500.1	| P-loop nucleoside triphosphate hydrolases superfamily protein with CH (Calponin Homology) domain | chr2:19493247-19497882 FORWARD LENGTH=983	38	109080	2	2	1	1			98	AT4G26965.1	| NADH:ubiquinone oxidoreductase, 17.2kDa subunit | chr4:13539717-13542041 FORWARD LENGTH=184	39	20968	1	1	1	1			102	AT4G14760.1	| kinase interacting (KIP1-like) family protein | chr4:8475718-8481094 FORWARD LENGTH=1710	29	197776	1	1	1	1			108	AT5G43100.1	| Eukaryotic aspartyl protease family protein | chr5:17299264-17302718 FORWARD LENGTH=631	33	70802
98	AT4G16650.1	| O-fucosyltransferase family protein | chr4:9372727-9375910 FORWARD LENGTH=549	39	63862	2	2	1	1				94	AT3G23310.1	| AGC (cAMP-dependent, cGMP-dependent and protein kinase C) kinase family protein | chr3:8339799-8343355 FORWARD LENGTH=568	38	65695	3	3	1	1			99	AT3G20280.1	| RING/FYVE/PHD zinc finger superfamily protein | chr3:7071475-7074340 FORWARD LENGTH=743	39	79449	2	2	1	1			103	AT1G77590.1	LACS9 | long chain acyl-CoA synthetase 9 | chr1:29148501-29151776 REVERSE LENGTH=691	29	76679	1	1	1	1			110	AT2G40360.1	| Transducin/WD40 repeat-like superfamily protein | chr2:16853123-16856635 REVERSE LENGTH=753	33	85790
99	AT3G28740.1	CYP81D1 | Cytochrome P450 superfamily protein | chr3:10788764-10790552 REVERSE LENGTH=509	38	58023	1	1	1	1				95	AT3G03330.1	| NAD(P)-binding Rossmann-fold superfamily protein | chr3:783572-786148 REVERSE LENGTH=328	38	35904	2	2	1	1			101	AT2G45590.1	| Protein kinase superfamily protein | chr2:18786725-18788776 FORWARD LENGTH=683	38	76197	1	1	1	1			104	AT1G21270.1	WAK2 | wall-associated kinase 2 | chr1:7444997-7447345 FORWARD LENGTH=732	29	83017	1	0	1	0			111	AT2G42250.1	CYP712A1 | cytochrome P450, family 712, subfamily A, polypeptide 1 | chr2:17600075-17601709 REVERSE LENGTH=514	32	58575
100	AT1G26773.1	| unknown protein Other Eukaryotes - 2996 (source: NCBI BLink). | chr1:9264404-9264580 FORWARD LENGTH=5"	38	6490	3	3	1	1				96	AT4G16442.1	| Uncharacterised protein family (UPF0497) | chr4:9272042-9272970 REVERSE LENGTH=182	38	20262	1	1	1	1			102	AT1G04750.1	VAMP7B, VAMP721, ATVAMP721, AT VAMP7B | vesicle-associated membrane protein 721 | chr1:1331857-1333426 REVERSE LENGTH=219	38	25025	1	1	1	1			105	AT1G65380.1	CLV2, AtRLP10 | Leucine-rich repeat (LRR) family protein | chr1:24286943-24289105 FORWARD LENGTH=720	29	79776	1	1	1	1			112	AT1G18350.1	ATMKK7, BUD1, MKK7 | MAP kinase kinase 7 | chr1:6315686-6316609 FORWARD LENGTH=307	32	34617
101	AT1G66420.1	| DNA-binding storekeeper protein-related transcriptional regulator | chr1:24777184-24778032 FORWARD LENGTH=282	38	32668	1	1	1	1				98	AT3G11490.1	| rac GTPase activating protein | chr3:3617523-3619567 REVERSE LENGTH=435	37	49041	1	1	1	1			103	AT2G20800.1	NDB4 | NAD(P)H dehydrogenase B4 | chr2:8953252-8955699 REVERSE LENGTH=582	38	65652	1	1	1	1			106	AT1G54310.1	| S-adenosyl-L-methionine-dependent methyltransferases superfamily protein | chr1:20273618-20274678 FORWARD LENGTH=245	28	27320	1	1	1	1			113	AT3G61480.1	| Quinoprotein amine dehydrogenase, beta chain-like RIC1-like guanyl-nucleotide exchange factor | chr3:22749984-22756476 FORWARD LENGTH=1080"	32	122259
102	AT4G36910.1	LEJ2, CDCP2 | Cystathionine beta-synthase (CBS) family protein | chr4:17391016-17393218 REVERSE LENGTH=236	38	25798	5	5	1	1				99	AT3G44920.1	ATCHX11, CHX11 | cation/H+ exchanger 11 | chr3:16397038-16399725 REVERSE LENGTH=783	37	88836	2	2	1	1			104	AT5G09930.1	ATGCN2, GCN2 | ABC transporter family protein | chr5:3097643-3100241 REVERSE LENGTH=678	38	76765	2	2	2	2			107	AT2G18090.1	| PHD finger family protein / SWIB complex BAF60b domain-containing protein / GYF domain-containing protein | chr2:7864501-7867317 FORWARD LENGTH=824	28	92221	1	1	1	1			114	AT1G29860.1	WRKY71, ATWRKY71 | WRKY DNA-binding protein 71 | chr1:10454482-10455652 FORWARD LENGTH=282	32	32073
103	AT4G24560.1	UBP16 | ubiquitin-specific protease 16 | chr4:12679493-12684528 REVERSE LENGTH=1008	38	111819	1	1	1	1				100	AT2G17110.1	| Protein of unknown function (DUF630 and DUF632) | chr2:7443366-7445969 REVERSE LENGTH=733	37	82951	2	2	1	1			106	AT3G28190.1	| unknown protein	37	13293	1	1	1	1														115	AT1G29870.1	| tRNA synthetase class II (G, H, P and S) family protein | chr1:10456902-10458782 REVERSE LENGTH=463	32	52549
104	AT2G46560.1	| transducin family protein / WD-40 repeat family protein | chr2:19115570-19125856 REVERSE LENGTH=2513	38	278102	2	2	1	1				101	AT3G29300.1	| unknown protein Has 451 Blast hits to 349 proteins in 91 sp"	37	23098	1	1	1	1			107	AT1G09000.1	ANP1, MAPKKK1, NP1 | NPK1-related protein kinase 1 | chr1:2891111-2894987 FORWARD LENGTH=666	37	74021	1	1	1	1														116	AT3G21000.1	| Gag-Pol-related retrotransposon family protein | chr3:7363921-7365138 FORWARD LENGTH=405	32	46568
105	AT3G21510.1	AHP1 | histidine-containing phosphotransmitter 1 | chr3:7578432-7579537 REVERSE LENGTH=154	38	17788	2	2	1	1				102	AT2G01510.1	| Tetratricopeptide repeat (TPR)-like superfamily protein | chr2:230752-232506 REVERSE LENGTH=584	37	66856	2	2	2	2			108	AT3G07270.1	| GTP cyclohydrolase I | chr3:2315451-2317059 FORWARD LENGTH=466	37	51945	1	1	1	1														117	AT1G31330.1	PSAF | photosystem I subunit F | chr1:11215011-11215939 REVERSE LENGTH=221	32	24296
106	AT1G04700.1	| PB1 domain-containing protein tyrosine kinase | chr1:1316919-1320653 FORWARD LENGTH=1042	38	118577	1	1	1	1				104	AT2G23080.1	| Protein kinase superfamily protein | chr2:9827228-9829343 FORWARD LENGTH=333	37	39468	2	2	1	1			109	AT1G48280.1	| hydroxyproline-rich glycoprotein family protein | chr1:17835196-17837553 FORWARD LENGTH=558	37	62620	8	8	1	1														118	AT1G73750.1	| Uncharacterised conserved protein UCP031088, alpha/beta hydrolase | chr1:27736659-27738887 FORWARD LENGTH=452	32	49973
108	AT5G58340.1	| myb-like HTH transcriptional regulator family protein | chr5:23582607-23584245 FORWARD LENGTH=448	37	50669	3	2	1	1				105	AT3G09820.1	ADK1, ATADK1 | adenosine kinase 1 | chr3:3012122-3014624 FORWARD LENGTH=344	37	38180	2	2	1	1			110	AT1G08410.1	| P-loop containing nucleoside triphosphate hydrolases superfamily protein | chr1:2646307-2649106 FORWARD LENGTH=589	37	66885	1	1	1	1														119	AT5G61520.1	| Major facilitator superfamily protein | chr5:24739358-24741175 REVERSE LENGTH=514	32	56061
109	AT3G60520.1	| unknown protein BEST Arabidopsis thaliana protein match is: unknown protein (TAIR:AT1G02070.1)	37	15068	2	2	1	1				106	AT2G41350.2	| unknown protein	36	33647	2	0	1	0			111	AT1G04700.1	| PB1 domain-containing protein tyrosine kinase | chr1:1316919-1320653 FORWARD LENGTH=1042	37	118577	1	1	1	1														120	AT1G08980.1	ATAMI1, AMI1, ATTOC64-I, TOC64-I | amidase 1 | chr1:2884455-2886430 FORWARD LENGTH=425	32	45350
110	AT3G52810.1	ATPAP21, PAP21 | purple acid phosphatase 21 | chr3:19571089-19573640 REVERSE LENGTH=437	36	50793	1	1	1	1				107	AT5G37351.1	| unknown protein Other Eukaryotes - 2996 (source: NCBI BLink). | chr5:14797306-14797497 REVERSE LENGTH",36,7406,1,1,1,1,	36	7406	1	1	1	1			112	AT1G60680.1	| NAD(P)-linked oxidoreductase superfamily protein | chr1:22347824-22349236 REVERSE LENGTH=346	37	38567	2	2	1	1														121	AT2G11570.1	| unknown protein Other Eukaryotes - 8 (source: NCBI BLink). | chr2:4634251-4635203 REVERSE LENGTH=305"	32	33568
111	AT1G76920.1	| F-box family protein | chr1:28892295-28893419 FORWARD LENGTH=374	36	42972	1	1	1	1				108	AT3G48120.1	| unknown protein Other Eukaryotes - 4496 (source: NCBI BLink). | chr3:17772137-17774550 FORWARD LENGTH"	36	37814	1	1	1	1			113	AT1G65220.1	| ARM repeat superfamily protein | chr1:24226204-24228799 FORWARD LENGTH=411	37	47169	1	1	1	1														122	AT5G53670.1	| unknown protein	31	28175
112	AT3G48730.1	GSA2 | glutamate-1-semialdehyde 2,1-aminomutase 2 | chr3:18049697-18051550 FORWARD LENGTH=472	36	50385	1	1	1	1				109	AT1G07980.1	NF-YC10 | nuclear factor Y, subunit C10 | chr1:2473523-2474910 REVERSE LENGTH=206	36	23013	1	1	1	1			114	AT2G47500.1	| P-loop nucleoside triphosphate hydrolases superfamily protein with CH (Calponin Homology) domain | chr2:19493247-19497882 FORWARD LENGTH=983	37	109080	2	1	1	1														123	AT5G11210.1	ATGLR2.5, GLR2.5 | glutamate receptor 2.5 | chr5:3571214-3574537 REVERSE LENGTH=829	31	93641
113	AT3G54850.1	ATPUB14, PUB14 | plant U-box 14 | chr3:20321524-20323848 FORWARD LENGTH=632	36	69860	2	2	1	1				111	AT5G41740.1	| Disease resistance protein (TIR-NBS-LRR class) family | chr5:16688687-16692235 FORWARD LENGTH=1046	36	118471	1	1	1	1			115	AT1G76810.1	| eukaryotic translation initiation factor 2 (eIF-2) family protein | chr1:28831366-28836310 REVERSE LENGTH=1294	36	142535	3	3	1	1														124	AT5G21140.1	emb1379 | embryo defective 1379 | chr5:7187416-7189521 REVERSE LENGTH=312	31	35506
116	AT1G64670.1	BDG1 | alpha/beta-Hydrolases superfamily protein | chr1:24030990-24033474 REVERSE LENGTH=469	36	54083	2	2	1	1				112	AT1G68010.1	HPR, ATHPR1 | hydroxypyruvate reductase | chr1:25493418-25495720 FORWARD LENGTH=386	36	42405	1	1	1	1			116	AT1G51070.1	bHLH115 | basic helix-loop-helix (bHLH) DNA-binding superfamily protein | chr1:18928018-18929513 FORWARD LENGTH=226	36	25680	2	1	1	1														125	AT2G32170.1	| S-adenosyl-L-methionine-dependent methyltransferases superfamily protein | chr2:13666476-13670924 FORWARD LENGTH=504	31	58411
126	AT4G17240.1	| unknown protein Other Eukaryotes - 10 (source: NCBI BLink). | chr1:13986436-13987289 FORWARD LENGTH=174",36,19903,2,2,1,1,	36	19903	2	2	1	1				113	AT3G17240.1	mtLPD2 | lipoamide dehydrogenase 2 | chr3:5890278-5892166 REVERSE LENGTH=507	35	54182	1	1	1	1			117	AT1G03900.1	ATNAP4, NAP4 | non-intrinsic ABC protein 4 | chr1:991252-992852 FORWARD LENGTH=272	36	30007	2	2	1	1														126	AT1G64670.1	BDG1 | alpha/beta-Hydrolases superfamily protein | chr1:24030990-24033474 REVERSE LENGTH=469	31	54083
118	AT1G76810.1	| eukaryotic translation initiation factor 2 (eIF-2) family protein | chr1:28831366-28836310 REVERSE LENGTH=1294	35	142535	2	2	1	1				114	AT3G47050.1	| Glycosyl hydrolase family protein | chr3:17328092-17330857 REVERSE LENGTH=612	35	67623	3	2	1	1			120	AT5G10650.1	| RING/U-box superfamily protein | chr5:3365237-3367263 REVERSE LENGTH=525	36	57633	2	2	1	1														127	AT5G64450.1	| BEST Arabidopsis thaliana protein match is: Putative endonuclease or glycosyl hydrolase (TAIR:AT3G62200.1)	31	20108
119	AT3G03530.1	NPC4 | non-specific phospholipase C4 | chr3:842686-844970 REVERSE LENGTH=538	35	61053	1	1	1	1				115	AT1G76810.1	| eukaryotic translation initiation factor 2 (eIF-2) family protein | chr1:28831366-28836310 REVERSE LENGTH=1294	35	142535	2	2	1	1			121	AT1G79280.1	NUA, AtTPR | nuclear pore anchor | chr1:29819176-29832809 REVERSE LENGTH=2093	36	237493	1	1	1	1														128	AT3G01260.1	| Galactose mutarotase-like superfamily protein | chr3:80244-82005 REVERSE LENGTH=426	31	47894
120	AT3G10940.1	| dual specificity protein phosphatase (DsPTP1) family protein | chr3:3422259-3423394 REVERSE LENGTH=282	35	32389	1	1	1	1				116	AT1G36925.1	| unknown protein Other Eukaryotes - 10 (source: NCBI BLink). | chr1:13986436-13987289 FORWARD LENGTH=174",35,19903,2,2,1,1,	35	19903	2	2	1	1			122	AT3G60350.1	ARABIDILLO-2, ARABIDILLO2 | ARABIDILLO-2 | chr3:22306806-22310596 REVERSE LENGTH=928	36	101509	3	0	1	0														129	AT5G20070.1	ATNUDT19, ATNUDX19, NUDX19 | nudix hydrolase homolog 19 | chr5:6779893-6782308 FORWARD LENGTH=438	31	48776
121	AT2G20800.1	NDB4 | NAD(P)H dehydrogenase B4 | chr2:8953252-8955699 REVERSE LENGTH=582	35	65652	1	1	1	1				117	AT3G09830.1	| Protein kinase superfamily protein | chr3:3017199-3018696 FORWARD LENGTH=418	35	46991	1	1	1	1			123	AT5G11360.1	| Interleukin-1 receptor-associated kinase 4 protein | chr5:3625836-3626604 REVERSE LENGTH=196	35	22323	2	2	1	1														130	AT5G27395.1	| Mitochondrial inner membrane translocase complex, subunit Tim44-related protein | chr5:9671845-9674085 REVERSE LENGTH=313	31	36656
122	AT1G23020.1	ATFRO3, FRO3 | ferric reduction oxidase 3 | chr1:8150187-8153530 REVERSE LENGTH=716	35	81208	1	1	1	1				119	AT3G21510.1	AHP1 | histidine-containing phosphotransmitter 1 | chr3:7578432-7579537 REVERSE LENGTH=154	35	17788	3	3	1	1			124	AT5G44980.1	| F-box/RNI-like/FBD-like domains-containing protein | chr5:18160600-18162058 FORWARD LENGTH=435	35	51423	1	1	1	1														131	AT1G13570.1	| F-box/RNI-like superfamily protein | chr1:4642528-4643930 REVERSE LENGTH=416	31	48035
123	AT3G10570.1	CYP77A6 | cytochrome P450, family 77, subfamily A, polypeptide 6 | chr3:3302156-3303697 FORWARD LENGTH=513	35	58422	1	1	1	1				120	AT5G58820.1	| Subtilisin-like serine endopeptidase family protein | chr5:23751956-23754773 FORWARD LENGTH=703	35	76017	1	1	1	1			125	AT4G13240.1	ATROPGEF9, ROPGEF9 | RHO guanyl-nucleotide exchange factor 9 | chr4:7680153-7682414 FORWARD LENGTH=517	35	58228	1	1	1	1														132	AT2G27950.1	| Ring/U-Box superfamily protein | chr2:11899422-11903171 REVERSE LENGTH=839	31	95493
125	AT3G44920.1	ATCHX11, CHX11 | cation/H+ exchanger 11 | chr3:16397038-16399725 REVERSE LENGTH=783	35	88836	1	1	1	1				121	AT2G35360.1	| ubiquitin family protein | chr2:14889311-14890799 REVERSE LENGTH=225	35	25505	1	1	1	1			126	AT1G51130.1	| Nse4, component of Smc5/6 DNA repair complex | chr1:18939480-18941560 REVERSE LENGTH=403	35	45330	2	2	1	1														133	AT3G13180.1	| NOL1/NOP2/sun family protein / antitermination NusB domain-containing protein | chr3:4236326-4239966 REVERSE LENGTH=523	31	58585
127	AT2G43850.1	| Integrin-linked protein kinase family | chr2:18159517-18161984 REVERSE LENGTH=479	35	54656	1	1	1	1				122	AT5G19150.1	| pfkB-like carbohydrate kinase family protein | chr5:6426280-6428402 REVERSE LENGTH=365	35	39704	1	1	1	1			127	AT3G09820.1	ADK1, ATADK1 | adenosine kinase 1 | chr3:3012122-3014624 FORWARD LENGTH=344	35	38180	2	2	1	1														134	AT1G03560.1	| Pentatricopeptide repeat (PPR-like) superfamily protein | chr1:890428-892410 REVERSE LENGTH=660	31	75591
128	AT5G56440.1	| F-box/RNI-like/FBD-like domains-containing protein | chr5:22855742-22857117 REVERSE LENGTH=430	35	49911	1	1	1	1				123	AT5G58340.1	| myb-like HTH transcriptional regulator family protein | chr5:23582607-23584245 FORWARD LENGTH=448	35	50669	2	1	1	1			128	AT3G03330.1	| NAD(P)-binding Rossmann-fold superfamily protein | chr3:783572-786148 REVERSE LENGTH=328	35	35904	2	1	1	1														135	AT4G38150.1	| Pentatricopeptide repeat (PPR) superfamily protein | chr4:17901211-17902119 REVERSE LENGTH=302	31	33663
129	AT3G53230.1	| ATPase, AAA-type, CDC48 protein | chr3:19723416-19726489 FORWARD LENGTH=815	35	90928	2	2	1	1				124	AT2G28760.1	UXS6 | UDP-XYL synthase 6 | chr2:12336469-12338642 REVERSE LENGTH=343	35	38735	1	1	1	1			129	AT5G56400.1	| FBD, F-box, Skp2-like and Leucine Rich Repeat domains containing protein | chr5:22846069-22847615 REVERSE LENGTH=455	35	53241	1	1	1	1														136	AT3G21740.1	APO4 | Arabidopsis thaliana protein of unknown function (DUF794) | chr3:7662542-7663638 REVERSE LENGTH=337	31	38979
130	AT2G37980.1	| O-fucosyltransferase family protein | chr2:15894162-15897452 REVERSE LENGTH=638	34	73074	1	1	1	1				125	AT1G02270.1	| Calcium-binding endonuclease/exonuclease/phosphatase family | chr1:443301-446197 REVERSE LENGTH=484	34	55853	1	1	1	1			130	AT5G12260.1	| BEST Arabidopsis thaliana protein match is: glycosyltransferase family protein 2 (TAIR:AT5G60700.1)	35	71723	1	1	1	1														137	AT5G05150.1	ATATG18E, ATG18E, G18E | autophagy-related gene 18E | chr5:1524841-1526199 REVERSE LENGTH=374	31	42056
131	AT1G79580.1	SMB, ANAC033 | NAC (No Apical Meristem) domain transcriptional regulator superfamily protein | chr1:29941020-29942925 REVERSE LENGTH=371	34	42540	1	1	1	1				126	AT5G23300.1	PYRD | pyrimidine d | chr5:7847792-7850243 REVERSE LENGTH=460	34	48746	1	1	1	1			131	AT1G29940.1	NRPA2 | nuclear RNA polymerase A2 | chr1:10479322-10486670 REVERSE LENGTH=1178	35	133446	1	1	1	1														138	AT5G16020.1	GEX3 | gamete-expressed 3 | chr5:5229692-5232241 FORWARD LENGTH=641	31	73708
132	AT4G13310.1	CYP71A20 | cytochrome P450, family 71, subfamily A, polypeptide 20 | chr4:7750453-7753049 FORWARD LENGTH=497	34	56738	2	1	1	1				127	AT1G30690.1	| Sec14p-like phosphatidylinositol transfer family protein | chr1:10888284-10890085 FORWARD LENGTH=540	34	61198	1	1	1	1			132	AT5G02600.1	NAKR1 | Heavy metal transport/detoxification superfamily protein | chr5:585713-586855 REVERSE LENGTH=319	35	34717	1	1	1	1														139	AT5G60450.1	ARF4 | auxin response factor 4 | chr5:24308558-24312187 REVERSE LENGTH=788	30	88011
133	AT5G57160.1	ATLIG4, LIG4 | DNA ligase IV | chr5:23155150-23161688 REVERSE LENGTH=1219	34	138639	1	1	1	1				128	AT1G20930.1	CDKB2 2 | cyclin-dependent kinase B2 | chr1:7292752-7294664 REVERSE LENGTH=315",34,36008,1,1,1,1,	34	36008	1	1	1	1			133	AT5G15390.1	| tRNA/rRNA methyltransferase (SpoU) family protein | chr5:4995333-4997255 FORWARD LENGTH=350	35	39335	1	1	1	1														141	AT1G77620.1	| P-loop containing nucleoside triphosphate hydrolases superfamily protein | chr1:29167934-29172867 REVERSE LENGTH=1151	30	129910
134	ATCG00840.1	RPL23.1, RPL23 | ribosomal protein L23.1 | chrC:85862-86143 REVERSE LENGTH=93	34	10782	1	1	1	1				129	AT5G62480.1	ATGSTU9, GST14, GST14B, GSTU9 | glutathione S-transferase tau 9 | chr5:25088775-25089566 REVERSE LENGTH=240	34	27640	1	1	1	1			134	AT2G22140.1	ATEME1B, EME1B | essential meiotic endonuclease 1B | chr2:9414895-9418584 REVERSE LENGTH=551	35	62476	1	1	1	1														142	AT3G21510.1	AHP1 | histidine-containing phosphotransmitter 1 | chr3:7578432-7579537 REVERSE LENGTH=154	30	17788
135	AT2G38820.1	| Protein of unknown function (DUF506) | chr2:16222271-16223393 FORWARD LENGTH=288	34	32856	1	1	1	1				130	AT1G48690.1	| Auxin-responsive GH3 family protein | chr1:18009105-18009878 REVERSE LENGTH=190	34	21725	1	1	1	1			135	AT2G26330.1	ER, QRP1 | Leucine-rich receptor-like protein kinase family protein | chr2:11208367-11213895 REVERSE LENGTH=976	34	108140	1	1	1	1														143	AT2G21300.1	| ATP binding microtubule motor family protein | chr2:9114396-9118292 REVERSE LENGTH=862	30	97209
136	AT5G10650.1	| RING/U-box superfamily protein | chr5:3365237-3367263 REVERSE LENGTH=525	34	57633	1	1	1	1				131	AT2G47160.1	BOR1 | HCO3- transporter family | chr2:19357740-19360787 REVERSE LENGTH=704	34	78968	1	1	1	1			136	AT3G17240.1	mtLPD2 | lipoamide dehydrogenase 2 | chr3:5890278-5892166 REVERSE LENGTH=507	34	54182	1	1	1	1														145	AT4G38500.1	| Protein of unknown function (DUF616) | chr4:18008418-18010693 FORWARD LENGTH=499	30	58139
137	AT5G20590.1	TBL5 | TRICHOME BIREFRINGENCE-LIKE 5 | chr5:6963517-6966006 FORWARD LENGTH=485	34	55814	1	1	1	1				132	AT5G20590.1	TBL5 | TRICHOME BIREFRINGENCE-LIKE 5 | chr5:6963517-6966006 FORWARD LENGTH=485	34	55814	1	1	1	1			137	AT1G48650.1	| DEA(D/H)-box RNA helicase family protein | chr1:17989670-17995169 REVERSE LENGTH=1197	34	135134	1	1	1	1														146	AT1G42190.1	| GAG/POL/ENV polyprotein | chr1:15761082-15761276 FORWARD LENGTH=64	30	7323
140	AT2G17110.1	| Protein of unknown function (DUF630 and DUF632) | chr2:7443366-7445969 REVERSE LENGTH=733	34	82951	1	1	1	1				133	AT1G66420.1	| DNA-binding storekeeper protein-related transcriptional regulator | chr1:24777184-24778032 FORWARD LENGTH=282	34	32668	1	1	1	1			138	AT1G77580.1	| Plant protein of unknown function (DUF869) | chr1:29144632-29146600 REVERSE LENGTH=629	34	72139	1	1	1	1														147	AT2G40700.1	| P-loop containing nucleoside triphosphate hydrolases superfamily protein | chr2:16976783-16979392 FORWARD LENGTH=609	30	68447
141	AT1G48410.1	AGO1 | Stabilizer of iron transporter SufD / Polynucleotidyl transferase | chr1:17886285-17891892 REVERSE LENGTH=1048	34	116992	3	2	1	1				134	AT5G53950.1	CUC2, ANAC098, ATCUC2 | NAC (No Apical Meristem) domain transcriptional regulator superfamily protein | chr5:21901966-21903795 REVERSE LENGTH=375	34	41684	1	1	1	1			139	AT2G43420.1	| 3-beta hydroxysteroid dehydrogenase/isomerase family protein | chr2:18031493-18034936 REVERSE LENGTH=561	34	63407	1	1	1	1														148	AT1G49160.2	WNK7 | Protein kinase superfamily protein | chr1:18179473-18181867 REVERSE LENGTH=557	30	63945
142	AT1G48280.1	| hydroxyproline-rich glycoprotein family protein | chr1:17835196-17837553 FORWARD LENGTH=558	34	62620	3	3	1	1				135	AT5G42690.1	| Protein of unknown function, DUF547 | chr5:17116630-17119492 REVERSE LENGTH=539	34	61324	1	1	1	1			140	AT3G44920.1	ATCHX11, CHX11 | cation/H+ exchanger 11 | chr3:16397038-16399725 REVERSE LENGTH=783	34	88836	2	2	1	1														149	AT1G24070.1	ATCSLA10, CSLA10 | cellulose synthase-like A10 | chr1:8516437-8519734 REVERSE LENGTH=552	30	64802
143	AT5G57190.1	PSD2 | phosphatidylserine decarboxylase 2 | chr5:23171531-23175364 REVERSE LENGTH=635	34	71506	1	1	1	1				136	AT3G13682.1	LDL2 | LSD1-like2 | chr3:4479193-4481509 REVERSE LENGTH=746	34	82758	1	1	1	1			141	AT3G48730.1	GSA2 | glutamate-1-semialdehyde 2,1-aminomutase 2 | chr3:18049697-18051550 FORWARD LENGTH=472	34	50385	1	1	1	1														150	AT3G54710.1	ATCDT1B, CDT1B, CDT1 | homolog of yeast CDT1 B homolog of yeast CDT1 B | chr3:20251885-20254031 FORWARD LENGTH=486	30	55215
144	AT4G15130.1	ATCCT2, CCT2 | phosphorylcholine cytidylyltransferase2 | chr4:8637793-8639388 FORWARD LENGTH=304	34	35191	1	1	1	1				137	AT4G38500.1	| Protein of unknown function (DUF616) | chr4:18008418-18010693 FORWARD LENGTH=499	33	58139	1	1	1	1			142	AT5G09900.1	EMB2107, RPN5A, MSA | 26S proteasome regulatory subunit, putative (RPN5) | chr5:3089462-3092434 REVERSE LENGTH=442	34	51127	1	1	1	1														151	AT1G12150.1	| Plant protein of unknown function (DUF827) | chr1:4123530-4125328 REVERSE LENGTH=548	30	62795
145	AT3G59040.1	| Tetratricopeptide repeat (TPR)-like superfamily protein | chr3:21821495-21824233 REVERSE LENGTH=583	34	66303	1	1	1	1				138	AT5G44720.1	| Molybdenum cofactor sulfurase family protein | chr5:18043086-18045275 FORWARD LENGTH=308	33	34961	1	1	1	1			143	AT5G66560.1	| Phototropic-responsive NPH3 family protein | chr5:26564368-26566662 FORWARD LENGTH=668	34	75137	1	1	1	1														152	AT2G45280.1	ATRAD51C, RAD51C | RAS associated with diabetes protein 51C | chr2:18670103-18672041 FORWARD LENGTH=363	29	40603
146	AT3G60350.1	ARABIDILLO-2, ARABIDILLO2 | ARABIDILLO-2 | chr3:22306806-22310596 REVERSE LENGTH=928	34	101509	1	1	1	1				139	AT2G47820.1	| unknown protein Other Eukaryotes"	33	91451	1	1	1	1			144	AT3G61120.1	AGL13 | AGAMOUS-like 13 | chr3:22618414-22620466 REVERSE LENGTH=244	33	28180	2	2	1	1														153	AT1G73980.1	| Phosphoribulokinase / Uridine kinase family | chr1:27820292-27823527 REVERSE LENGTH=643	29	72501
147	AT3G07920.1	| Translation initiation factor IF2/IF5 | chr3:2524787-2526229 REVERSE LENGTH=164	34	19327	1	1	1	1				140	AT2G37770.1	| NAD(P)-linked oxidoreductase superfamily protein | chr2:15834888-15836390 FORWARD LENGTH=283	33	32028	1	1	1	1			145	AT4G09860.1	| unknown protein | Protein of unknown function (DUF1423) | chr1:5075450-5077732 REVERSE LENGTH=733"	33	83578	1	1	1	1														154	AT4G00730.1	ANL2, AHDP | Homeobox-leucine zipper family protein / lipid-binding START domain-containing protein | chr4:299741-304103 REVERSE LENGTH=802	29	87875
148	AT1G79540.1	| Pentatricopeptide repeat (PPR) superfamily protein | chr1:29920334-29922676 REVERSE LENGTH=780	33	89851	2	1	1	1				141	AT1G03900.1	ATNAP4, NAP4 | non-intrinsic ABC protein 4 | chr1:991252-992852 FORWARD LENGTH=272	32	30007	2	1	1	1			146	AT5G08500.1	| Transmembrane CLPTM1 family protein | chr5:2748261-2751590 FORWARD LENGTH=590	33	68517	1	1	1	1														155	AT4G10250.1	ATHSP22.0 | HSP20-like chaperones superfamily protein | chr4:6370537-6371124 FORWARD LENGTH=195	29	21984
149	AT2G19850.1	| unknown protein Has 0 Blast hits to 0 proteins in 0 species (source: NCBI BLink). | chr2:8568703-8569436 FORWARD LENGTH=128"	33	13743	1	1	1	1				142	AT2G24690.1	| Transcriptional factor B3 family protein | chr2:10499551-10503110 REVERSE LENGTH=777	32	87699	1	1	1	1			147	AT1G14740.1	| Protein of unknown function (DUF1423) | chr1:5075450-5077732 REVERSE LENGTH=733	33	83578	1	1	1	1														157	AT3G01750.1	| Ankyrin repeat family protein | chr3:270615-272691 FORWARD LENGTH=664	29	73456
150	AT5G03610.1	| GDSL-like Lipase/Acylhydrolase superfamily protein | chr5:915650-918326 FORWARD LENGTH=359	33	40448	1	1	1	1				143	AT4G05210.1	| Trimeric LpxA-like enzymes superfamily protein | chr4:2682867-2684867 FORWARD LENGTH=330	32	36237	2	2	1	1			148	AT5G66810.1	| CONTAINS InterPro DOMAIN/s: CTLH, C-terminal LisH motif (InterPro:IPR006595)	33	84384	1	1	1	1														158	AT5G57360.1	ZTL, LKP1, ADO1, FKL2 | Galactose oxidase/kelch repeat superfamily protein | chr5:23241597-23244256 FORWARD LENGTH=609	29	66600
152	AT2G23080.1	| Protein kinase superfamily protein | chr2:9827228-9829343 FORWARD LENGTH=333	33	39468	1	1	1	1				144	AT3G10570.1	CYP77A6 | cytochrome P450, family 77, subfamily A, polypeptide 6 | chr3:3302156-3303697 FORWARD LENGTH=513	32	58422	1	1	1	1			150	AT4G39790.1	| Protein of unknown function (DUF630 and DUF632) | chr4:18462316-18464584 REVERSE LENGTH=657	33	74886	2	2	1	1														160	AT3G07750.1	| 3~-5~-exoribonuclease family protein | chr3:2473486-2475218 FORWARD LENGTH=286	29	30173
153	AT5G20450.1	| CONTAINS InterPro DOMAIN/s: Dilute (InterPro:IPR002710)	33	39176	1	1	1	1				145	AT5G39370.1	| Curculin-like (mannose-binding) lectin family protein | chr5:15757717-15758109 FORWARD LENGTH=130	32	14892	1	1	1	1			151	AT3G07420.1	NS2, ATNS2, SYNC2_ARATH, SYNC2 | asparaginyl-tRNA synthetase 2 | chr3:2374179-2376644 REVERSE LENGTH=638	33	71503	1	1	1	1														162	AT1G09870.1	| histidine acid phosphatase family protein | chr1:3205817-3208444 FORWARD LENGTH=487	29	55326
154	AT4G32320.1	APX6 | ascorbate peroxidase 6 | chr4:15602777-15605234 FORWARD LENGTH=329	32	36493	1	1	1	1				146	AT3G21000.1	| Gag-Pol-related retrotransposon family protein | chr3:7363921-7365138 FORWARD LENGTH=405	32	46568	2	1	1	1			152	AT1G30690.1	| Sec14p-like phosphatidylinositol transfer family protein | chr1:10888284-10890085 FORWARD LENGTH=540	33	61198	2	2	1	1														163	AT1G19650.1	| Sec14p-like phosphatidylinositol transfer family protein | chr1:6796431-6799537 REVERSE LENGTH=608	29	69742
155	AT5G13810.1	| Glutaredoxin family protein | chr5:4455769-4456593 FORWARD LENGTH=274	32	31150	1	1	1	1				147	AT1G21070.1	| Nucleotide-sugar transporter family protein | chr1:7376148-7377810 REVERSE LENGTH=348	32	38432	1	0	1	0			153	AT5G55700.1	BMY6, BAM4 | beta-amylase 4 | chr5:22551873-22554702 FORWARD LENGTH=531	33	60676	1	1	1	1														164	AT2G33750.1	ATPUP2, PUP2 | purine permease 2 | chr2:14271794-14273265 REVERSE LENGTH=358	29	39849
156	AT5G17680.1	| disease resistance protein (TIR-NBS-LRR class), putative | chr5:5822999-5827153 FORWARD LENGTH=1294	32	149147	1	0	1	0				148	AT1G53390.1	| P-loop containing nucleoside triphosphate hydrolases superfamily protein | chr1:19918197-19923579 FORWARD LENGTH=1109	32	124453	1	1	1	1			154	AT2G47030.1	VGDH1 | Plant invertase/pectin methylesterase inhibitor superfamily | chr2:19324415-19326268 REVERSE LENGTH=588	33	64557	1	1	1	1														165	AT1G53165.1	ATMAP4K ALPHA1 | Protein kinase superfamily protein | chr1:19814386-19819233 FORWARD LENGTH=680	28	75585
157	AT4G30990.1	| ARM repeat superfamily protein | chr4:15084456-15097860 FORWARD LENGTH=2599	32	297142	2	2	1	1				149	AT3G25260.1	| Major facilitator superfamily protein | chr3:9199594-9201764 FORWARD LENGTH=515	32	57537	1	1	1	1			156	AT3G23680.1	| F-box associated ubiquitination effector family protein | chr3:8526366-8527173 REVERSE LENGTH=235	33	27470	1	1	1	1														166	AT1G62010.1	| Mitochondrial transcription termination factor family protein | chr1:22915886-22917133 FORWARD LENGTH=415	28	46547
158	AT3G47050.1	| Glycosyl hydrolase family protein | chr3:17328092-17330857 REVERSE LENGTH=612	32	67623	1	1	1	1				150	AT5G66190.2	ATLFNR1 | ferredoxin-NADP(+)-oxidoreductase 1 | chr5:26451203-26452616 REVERSE LENGTH=262	32	29849	1	1	1	1			157	AT2G41350.2	| unknown protein	33	33647	1	0	1	0														167	AT1G29850.3	| double-stranded DNA-binding family protein | chr1:10447866-10449691 FORWARD LENGTH=151	28	17401
159	AT1G08315.1	| ARM repeat superfamily protein | chr1:2620500-2621477 REVERSE LENGTH=325	32	34603	1	1	1	1				151	AT1G25350.1	OVA9 | glutamine-tRNA ligase, putative / glutaminyl-tRNA synthetase, putative / GlnRS, putative | chr1:8889280-8894205 REVERSE LENGTH=795	32	91603	1	1	1	1			158	AT5G24870.1	| RING/U-box superfamily protein | chr5:8545008-8546923 REVERSE LENGTH=520	33	57171	1	1	1	1														169	AT1G54310.1	| S-adenosyl-L-methionine-dependent methyltransferases superfamily protein | chr1:20273618-20274678 FORWARD LENGTH=245	28	27320
160	AT1G05190.1	emb2394 | Ribosomal protein L6 family | chr1:1502515-1503738 REVERSE LENGTH=223	32	24736	2	2	1	1				152	AT1G05810.1	ARA, ARA-1, ATRAB11D, ATRABA5E, RABA5E | RAB GTPase homolog A5E | chr1:1748314-1749350 FORWARD LENGTH=261	32	28979	1	0	1	0			159	AT5G52410.1	| CONTAINS InterPro DOMAIN/s: S-layer homology domain (InterPro:IPR001119)	33	57857	1	1	1	1														170	AT3G46770.1	| AP2/B3-like transcriptional factor family protein | chr3:17224064-17225316 FORWARD LENGTH=276	28	32023
161	AT1G30220.1	ATINT2, INT2 | inositol transporter 2 | chr1:10632957-10635439 REVERSE LENGTH=580	32	63960	1	1	1	1				153	AT1G51130.1	| Nse4, component of Smc5/6 DNA repair complex | chr1:18939480-18941560 REVERSE LENGTH=403	32	45330	1	1	1	1			160	AT1G56110.1	NOP56 | homolog of nucleolar protein NOP56 | chr1:20984544-20986893 REVERSE LENGTH=522	33	58820	1	1	1	1														171	AT1G33220.1	| Glycosyl hydrolase superfamily protein | chr1:12044872-12045879 FORWARD LENGTH=335	28	36629
162	AT4G04350.1	EMB2369 | tRNA synthetase class I (I, L, M and V) family protein | chr4:2128129-2133030 FORWARD LENGTH=973	32	111377	1	1	1	1				154	AT3G04950.1	| CONTAINS InterPro DOMAIN/s: SEC-C motif (InterPro:IPR004027) Other Eukaryotes - 61 (source: NCBI BLink). | chr3:1371",32,25870,1,1,1,1,	32	25870	1	1	1	1			161	AT5G27460.1	| Tetratricopeptide repeat (TPR)-like superfamily protein | chr5:9693262-9694815 REVERSE LENGTH=491	33	56671	1	1	1	1														172	AT4G16442.1	| Uncharacterised protein family (UPF0497) | chr4:9272042-9272970 REVERSE LENGTH=182	28	20262
163	AT4G29520.1	| LOCATED IN: endoplasmic reticulum, plasma membrane	32	34710	1	1	1	1				156	AT3G60350.1	ARABIDILLO-2, ARABIDILLO2 | ARABIDILLO-2 | chr3:22306806-22310596 REVERSE LENGTH=928	31	101509	1	0	1	0			162	AT1G69588.1	CLE45 | CLAVATA3/ESR-RELATED 45 | chr1:26178150-26178524 FORWARD LENGTH=124	33	14511	1	1	1	1														173	AT1G05140.1	| Peptidase M50 family protein | chr1:1482681-1484006 FORWARD LENGTH=441	28	47746
164	AT5G12370.1	SEC10 | exocyst complex component sec10 | chr5:4003002-4008445 REVERSE LENGTH=825	32	90099	1	0	1	0				157	AT4G27080.1	ATPDIL5-4, ATPDI7, PDI7, PDIL5-4 | PDI-like 5-4 | chr4:13589156-13593335 FORWARD LENGTH=480	31	54181	1	0	1	0			163	AT1G20930.1	CDKB2 2 | cyclin-dependent kinase B2 2 | chr1:7292752-7294664 REVERSE LENGTH=315"	32	36008	1	1	1	1														174	AT3G19230.1	| Leucine-rich repeat (LRR) family protein | chr3:6661088-6663519 REVERSE LENGTH=519	28	57501
165	AT2G44060.1	| Late embryogenesis abundant protein, group 2 | chr2:18226922-18227988 FORWARD LENGTH=325	32	36152	1	1	1	1				158	AT4G14710.1	ATARD2 | RmlC-like cupins superfamily protein | chr4:8424897-8426360 REVERSE LENGTH=199	31	23479	1	1	1	1			164	AT1G53350.1	| Disease resistance protein (CC-NBS-LRR class) family | chr1:19903899-19907515 FORWARD LENGTH=927	32	107200	1	1	1	1														175	AT5G59220.1	HAI1 | highly ABA-induced PP2C gene 1 | chr5:23894672-23896497 REVERSE LENGTH=413	27	46152
166	AT4G02570.1	ATCUL1, CUL1, AXR6 | cullin 1 | chr4:1129315-1133435 FORWARD LENGTH=738	32	86845	1	1	1	1				159	AT1G02520.1	PGP11 | P-glycoprotein 11 | chr1:524134-528745 FORWARD LENGTH=1278	31	137994	1	0	1	0			165	AT4G21070.1	ATBRCA1, BRCA1 | breast cancer susceptibility1 | chr4:11248174-11252633 FORWARD LENGTH=941	32	105190	1	1	1	1														176	AT1G73140.1	TBL31 | Plant protein of unknown function (DUF828) | chr1:27502133-27503743 REVERSE LENGTH=413	27	48926
167	AT2G02060.1	| Homeodomain-like superfamily protein | chr2:495691-497609 FORWARD LENGTH=256	32	28779	1	0	1	0				160	AT3G59040.1	| Tetratricopeptide repeat (TPR)-like superfamily protein | chr3:21821495-21824233 REVERSE LENGTH=583	31	66303	1	1	1	1			166	AT3G47050.1	| Glycosyl hydrolase family protein | chr3:17328092-17330857 REVERSE LENGTH=612	32	67623	2	1	1	1														177	AT2G22400.1	| S-adenosyl-L-methionine-dependent methyltransferases superfamily protein | chr2:9504823-9508788 REVERSE LENGTH=808	27	90399
168	AT4G38500.1	| Protein of unknown function (DUF616) | chr4:18008418-18010693 FORWARD LENGTH=499	32	58139	1	1	1	1				161	AT3G22250.1	| UDP-Glycosyltransferase superfamily protein | chr3:7867806-7870053 FORWARD LENGTH=461	31	52480	1	1	1	1			167	AT2G40000.1	HSPRO2, ATHSPRO2 | ortholog of sugar beet HS1 PRO-1 2 | chr2:16700649-16701956 REVERSE LENGTH=435	32	49626	1	1	1	1														178	AT5G49930.1	emb1441 | zinc knuckle (CCHC-type) family protein | chr5:20308260-20312736 REVERSE LENGTH=1080	27	121999
169	AT3G19230.1	| Leucine-rich repeat (LRR) family protein | chr3:6661088-6663519 REVERSE LENGTH=519	32	57501	1	1	1	1				162	AT4G15810.1	| P-loop containing nucleoside triphosphate hydrolases superfamily protein | chr4:8989162-8992591 REVERSE LENGTH=918	31	100223	1	0	1	0			168	AT1G05190.1	emb2394 | Ribosomal protein L6 family | chr1:1502515-1503738 REVERSE LENGTH=223	32	24736	2	1	1	1														179	AT1G49250.1	| ATP-dependent DNA ligase | chr1:18220533-18224256 FORWARD LENGTH=657	27	73852
170	AT1G31440.1	| SH3 domain-containing protein | chr1:11256150-11258479 REVERSE LENGTH=439	32	49320	1	1	1	1				163	AT1G79340.1	AtMC4, MC4 | metacaspase 4 | chr1:29842849-29844368 FORWARD LENGTH=418	31	45869	1	1	1	1			169	AT1G59670.1	ATGSTU15, GSTU15 | glutathione S-transferase TAU 15 | chr1:21930035-21931228 FORWARD LENGTH=233	32	26656	1	1	1	1														180	AT4G22745.1	MBD1 | methyl-CPG-binding domain 1 | chr4:11947421-11948514 REVERSE LENGTH=204	27	23322
171	AT4G11790.1	| Pleckstrin homology (PH) domain superfamily protein | chr4:7090456-7093208 FORWARD LENGTH=443	32	47483	1	1	1	1				164	AT5G11360.1	| Interleukin-1 receptor-associated kinase 4 protein | chr5:3625836-3626604 REVERSE LENGTH=196	31	22323	1	1	1	1			170	AT3G06810.1	IBR3 | acyl-CoA dehydrogenase-related | chr3:2146534-2150654 FORWARD LENGTH=824	32	92161	3	2	1	1
172	AT4G04500.1	CRK37 | cysteine-rich RLK (RECEPTOR-like protein kinase) 37 | chr4:2238411-2240767 FORWARD LENGTH=646	32	74037	1	0	1	0				165	AT1G64800.1	| DNA binding sequence-specific DNA binding transcription factors | chr1:24085086-24085433 FORWARD LENGTH=115",31,13630,1,1,1,1,	31	13630	1	1	1	1			171	AT1G27570.2	| phosphatidylinositol 3- and 4-kinase family protein | chr1:9575538-9582376 FORWARD LENGTH=640	32	73548	1	1	1	1
177	AT5G61120.1	| BEST Arabidopsis thaliana protein match is: Polynucleotidyl transferase, ribonuclease H-like superfamily protein (TAIR:AT5G61090.1)	32	34710	1	1	1	1				166	AT3G26650.1	GAPA, GAPA-1 | glyceraldehyde 3-phosphate dehydrogenase A subunit | chr3:9795226-9796848 FORWARD LENGTH=396	31	42693	1	1	1	1			172	AT4G04500.1	CRK37 | cysteine-rich RLK (RECEPTOR-like protein kinase) 37 | chr4:2238411-2240767 FORWARD LENGTH=646	32	74037	1	0	1	0
173	AT3G20280.1	| RING/FYVE/PHD zinc finger superfamily protein | chr3:7071475-7074340 FORWARD LENGTH=743	31	79449	1	1	1	1															173	AT3G18130.1	RACK1C_AT | receptor for activated C kinase 1C | chr3:6211109-6212371 REVERSE LENGTH=326	32	36127	1	0	1	0
174	AT4G03550.1	ATGSL05, GSL05, ATGSL5, PMR4, GSL5 | glucan synthase-like 5 | chr4:1573513-1579195 FORWARD LENGTH=1780	31	207332	1	1	1	1															174	AT4G17640.1	CKB2 | casein kinase II beta chain 2 | chr4:9825438-9826988 FORWARD LENGTH=282	32	32371	1	1	1	1
175	AT5G53970.1	| Tyrosine transaminase family protein | chr5:21910676-21912594 FORWARD LENGTH=414	31	46287	1	1	1	1															175	AT4G16310.1	LDL3 | LSD1-like 3 | chr4:9218636-9224764 FORWARD LENGTH=1628	32	180762	1	0	1	0
176	AT4G38840.1	| SAUR-like auxin-responsive protein family | chr4:18125174-18125473 REVERSE LENGTH=99	31	11150	1	1	1	1															176	AT3G23660.2	| Sec23/Sec24 protein transport family protein | chr3:8513666-8517729 REVERSE LENGTH=791	31	88128	1	1	1	1
179	AT1G27890.1	| Polynucleotidyl transferase, ribonuclease H-like superfamily protein | chr1:9714136-9715044 REVERSE LENGTH=302	31	35115	1	0	1	0															177	AT1G77740.1	PIP5K2 | phosphatidylinositol-4-phosphate 5-kinase 2 | chr1:29220632-29223861 FORWARD LENGTH=754	31	86934	1	1	1	1
180	AT4G25990.1	CIL | CCT motif family protein | chr4:13191937-13193543 REVERSE LENGTH=394	31	44643	1	1	1	1															178	AT3G60520.1	| unknown protein	31	15068	1	1	1	1
																							179	AT3G29680.1	| HXXXD-type acyl-transferase family protein | chr3:11531449-11532804 REVERSE LENGTH=451	31	50927	1	1	1	1
																							180	AT5G47430.1	| DWNN domain, a CCHC-type zinc finger | chr5:19235819-19240596 REVERSE LENGTH=892	31	99618	1	1	1	1
	23	AT1G16300.1	GAPCP-2 | glyceraldehyde-3-phosphate dehydrogenase of plastid 2 | chr1:5574433-5577406 FORWARD LENGTH=420		44956	1	1	1	1
																																													71	AT1G72270.1	| CONTAINS InterPro DOMAIN/s: Ribosome 60S biogenesis N-terminal (InterPro:IPR021714)
																																													140	AT5G52410.1	| CONTAINS InterPro DOMAIN/s: S-layer homology domain (InterPro:IPR001119)
																																													144	AT3G58770.1	| unknown protein
																																													156	AT5G66470.1	| RNA binding
																																													168	AT3G24750.1	| unknown protein
[truncated: 13 more columns]

## Sheet: proteins from controls (3 reps)
	prot_acc	prot_desc	prot_score	prot_mass	prot_matches	prot_matches_sig	prot_sequences	prot_sequences_sig
	AT1G16030.1	Hsp70b | heat shock protein 70B | chr1:5502386-5504326 REVERSE LENGTH=646	584	71192	7	7	2	2
	AT3G09440.1	| Heat shock protein 70 (Hsp 70) family protein | chr3:2903434-2905632 REVERSE LENGTH=649	461	71471	7	7	3	3
	AT4G02930.1	| GTP binding Elongation factor Tu family protein | chr4:1295751-1298354 REVERSE LENGTH=454	427	49563	5	5	2	2
	AT4G20360.1	ATRAB8D, ATRABE1B, RABE1b | RAB GTPase homolog E1B | chr4:10990036-10991466 FORWARD LENGTH=476	374	51828	5	5	2	2
	AT3G12580.1	HSP70, ATHSP70 | heat shock protein 70 | chr3:3991487-3993689 REVERSE LENGTH=650	250	71379	5	5	4	4
	AT2G07698.1	| ATPase, F1 complex, alpha subunit protein | chr2:3361474-3364028 FORWARD LENGTH=777	244	86155	4	4	1	1
	AT2G25140.1	HSP98.7, CLPB-M, CLPB4 | casein lytic proteinase B4 | chr2:10697877-10701998 REVERSE LENGTH=964	238	108870	9	9	4	4
	AT1G16300.1	GAPCP-2 | glyceraldehyde-3-phosphate dehydrogenase of plastid 2 | chr1:5574433-5577406 FORWARD LENGTH=420	196	44956	8	8	5	5
	ATCG00480.1	ATPB, PB | ATP synthase subunit beta | chrC:52660-54156 REVERSE LENGTH=498	193	53946	2	2	1	1
	AT1G13440.1	GAPC-2, GAPC2 | glyceraldehyde-3-phosphate dehydrogenase C2 | chr1:4608465-4610494 REVERSE LENGTH=338	157	36982	4	4	2	2
	AT1G74310.1	ATHSP101, HSP101, HOT1 | heat shock protein 101 | chr1:27936715-27939862 REVERSE LENGTH=911	150	101416	2	2	2	2
	ATCG00120.1	ATPA | ATP synthase subunit alpha | chrC:9938-11461 REVERSE LENGTH=507	129	55340	2	2	2	2
	AT3G02850.1	SKOR | STELAR K+ outward rectifier | chr3:619701-623473 REVERSE LENGTH=828	127	94345	3	3	1	1
	AT1G62600.1	| Flavin-binding monooxygenase family protein | chr1:23179542-23181411 FORWARD LENGTH=452	119	51555	7	7	1	1
	ATCG00780.1	RPL14 | ribosomal protein L14 | chrC:80696-81064 REVERSE LENGTH=122	112	13665	4	4	1	1
	AT5G48230.1	EMB1276, ACAT2 | acetoacetyl-CoA thiolase 2 | chr5:19552570-19555030 REVERSE LENGTH=398	112	41219	7	7	1	1
	AT1G10730.1	| Clathrin adaptor complexes medium subunit family protein | chr1:3565463-3567779 FORWARD LENGTH=428	106	49331	3	3	1	1
	AT4G38590.1	BGAL14 | beta-galactosidase 14 | chr4:18036395-18040928 FORWARD LENGTH=988	104	112675	3	3	1	1
	AT5G36880.1	ACS | acetyl-CoA synthetase | chr5:14534961-14539084 REVERSE LENGTH=693	104	77420	1	1	1	1
	AT3G26820.1	| Esterase/lipase/thioesterase family protein | chr3:9881128-9885067 FORWARD LENGTH=634	102	72226	3	3	1	1
	AT3G25530.1	GHBDH, ATGHBDH, GLYR1, GR1 | glyoxylate reductase 1 | chr3:9271949-9273514 REVERSE LENGTH=289	99	30902	1	1	1	1
	AT1G48620.1	HON5 | high mobility group A5 | chr1:17974148-17976301 REVERSE LENGTH=479	95	51406	4	4	2	2
	AT5G38590.1	| F-box/RNI-like/FBD-like domains-containing protein | chr5:15452586-15453455 REVERSE LENGTH=289	95	33589	3	3	1	1
	AT2G44530.1	| Phosphoribosyltransferase family protein | chr2:18383732-18385974 FORWARD LENGTH=394	93	42966	1	1	1	1
	AT5G05170.1	CESA3, IXR1, ATCESA3, ATH-B, CEV1 | Cellulose synthase family protein | chr5:1530401-1535090 REVERSE LENGTH=1065	93	120755	7	7	1	1
	AT3G27480.1	| Cysteine/Histidine-rich C1 domain family protein | chr3:10173640-10175555 REVERSE LENGTH=604	91	71101	6	6	2	2
	ATCG00490.1	RBCL | ribulose-bisphosphate carboxylases | chrC:54958-56397 FORWARD LENGTH=479	89	53335	1	1	1	1
	AT2G29090.1	CYP707A2 | cytochrome P450, family 707, subfamily A, polypeptide 2 | chr2:12495038-12499080 REVERSE LENGTH=482	84	55279	3	3	1	1
	AT5G38410.1	| Ribulose bisphosphate carboxylase (small chain) family protein | chr5:15377501-15378306 REVERSE LENGTH=181	83	20501	3	3	1	1
	AT3G54660.1	GR, EMB2360, ATGR2 | glutathione reductase | chr3:20230356-20233100 REVERSE LENGTH=565	82	61228	1	1	1	1
	ATCG00830.1	RPL2.1 | ribosomal protein L2 | chrC:84337-85843 REVERSE LENGTH=274	79	30076	1	1	1	1
	AT1G79990.1	| structural molecules | chr1:30084522-30091949 FORWARD LENGTH=1135	79	129611	3	3	1	1
	AT2G04030.1	CR88, EMB1956, HSP90.5, Hsp88.1, AtHsp90.5 | Chaperone protein htpG family protein | chr2:1281983-1285909 FORWARD LENGTH=780	79	88976	2	2	1	1
	AT3G47780.1	ATATH6, ATH6 | ABC2 homolog 6 | chr3:17624500-17628972 FORWARD LENGTH=935	79	105808	4	4	2	2
	AT1G63100.1	| GRAS family transcription factor | chr1:23399391-23401367 REVERSE LENGTH=658	78	73941	4	4	1	1
	AT1G70980.1	SYNC3 | Class II aminoacyl-tRNA and biotin synthetases superfamily protein | chr1:26762339-26764394 FORWARD LENGTH=571	78	64073	4	4	4	4
	AT3G62620.1	| sucrose-phosphatase-related | chr3:23159845-23161606 FORWARD LENGTH=358	78	39681	4	4	1	1
	AT4G27430.1	CIP7 | COP1-interacting protein 7 | chr4:13718817-13722736 FORWARD LENGTH=1058	78	118536	2	2	1	1
	AT2G33210.1	HSP60-2 | heat shock protein 60-2 | chr2:14075093-14078568 REVERSE LENGTH=585	77	62261	3	3	1	1
	ATMG01210.1	ORF101B | hypothetical protein | chrM:304779-305084 REVERSE LENGTH=101	76	11558	2	2	1	1
	AT1G78050.1	PGM | phosphoglycerate/bisphosphoglycerate mutase | chr1:29348095-29349592 FORWARD LENGTH=332	76	37284	2	2	1	1
	AT5G07920.1	DGK1, ATDGK1 | diacylglycerol kinase1 | chr5:2525197-2528396 REVERSE LENGTH=728	76	80990	2	2	1	1
	AT3G11710.1	ATKRS-1 | lysyl-tRNA synthetase 1 | chr3:3702359-3705613 REVERSE LENGTH=626	76	71165	2	2	1	1
	AT3G49220.1	| Plant invertase/pectin methylesterase inhibitor superfamily | chr3:18249840-18253647 FORWARD LENGTH=598	75	65680	5	5	1	1
	AT4G22760.1	| Tetratricopeptide repeat (TPR)-like superfamily protein | chr4:11960553-11962289 FORWARD LENGTH=578	75	65188	2	2	1	1
	AT4G21650.1	| Subtilase family protein | chr4:11501314-11504656 REVERSE LENGTH=766	74	81843	3	3	2	2
	AT3G47750.1	ATATH3, ABCA4 | ATP binding cassette subfamily A4 | chr3:17606427-17610889 FORWARD LENGTH=947	74	107447	3	3	2	2
	AT2G40090.1	ATATH9, ATH9 | ABC2 homolog 9 | chr2:16737685-16740303 REVERSE LENGTH=538	73	61247	3	3	1	1
	AT4G37390.1	YDK1, GH3.2, BRU6, GH3-2, AUR3 | Auxin-responsive GH3 family protein | chr4:17579722-17581768 FORWARD LENGTH=603	73	68530	2	2	1	1
	AT1G73320.1	| S-adenosyl-L-methionine-dependent methyltransferases superfamily protein | chr1:27565728-27567206 REVERSE LENGTH=316	72	34675	2	2	1	1
	AT2G47460.1	MYB12, ATMYB12, PFG1 | myb domain protein 12 | chr2:19476438-19479242 FORWARD LENGTH=371	72	41874	2	2	1	1
	AT1G14315.2	| F-box and associated interaction domains-containing protein | chr1:4886861-4887933 REVERSE LENGTH=303	72	35100	2	2	1	1
	AT2G24420.1	| DNA repair ATPase-related | chr2:10380147-10382624 FORWARD LENGTH=440	72	50459	4	4	2	2
	AT4G21065.1	| Tetratricopeptide repeat (TPR)-like superfamily protein | chr4:11245976-11247763 FORWARD LENGTH=595	69	67655	1	1	1	1
	AT1G08550.1	NPQ1, AVDE1 | non-photochemical quenching 1 | chr1:2707462-2709387 FORWARD LENGTH=462	68	52720	2	2	1	1
	AT1G02390.1	ATGPAT2, GPAT2 | glycerol-3-phosphate acyltransferase 2 | chr1:480921-483163 FORWARD LENGTH=530	68	60389	3	3	1	1
	AT4G17230.1	SCL13 | SCARECROW-like 13 | chr4:9661218-9662807 REVERSE LENGTH=529	68	58832	2	2	1	1
	AT1G14640.1	| SWAP (Suppressor-of-White-APricot)/surp domain-containing protein | chr1:5023656-5025955 FORWARD LENGTH=735	68	82854	2	2	1	1
	AT5G09800.1	| ARM repeat superfamily protein | chr5:3043123-3044352 REVERSE LENGTH=409	67	46298	2	2	2	2
	AT1G43560.1	Aty2, ty2 | thioredoxin Y2 | chr1:16398359-16399828 REVERSE LENGTH=167	66	18719	1	1	1	1
	AT5G15700.1	| DNA/RNA polymerases superfamily protein | chr5:5115793-5121609 REVERSE LENGTH=1011	66	115321	1	1	1	1
	AT5G13390.1	NEF1 | no exine formation 1 | chr5:4292809-4296572 FORWARD LENGTH=1123	65	125027	2	2	1	1
	AT1G69200.1	FLN2 | fructokinase-like 2 | chr1:26016018-26018365 FORWARD LENGTH=616	65	69720	2	2	1	1
	AT1G53310.1	ATPPC1, PEPC1, ATPEPC1, PPC1 | phosphoenolpyruvate carboxylase 1 | chr1:19884261-19888070 REVERSE LENGTH=967	65	110631	1	1	1	1
	AT4G27920.1	PYL10, RCAR4 | PYR1-like 10 | chr4:13901220-13901939 FORWARD LENGTH=183	65	20813	2	2	1	1
	AT5G03860.1	MLS | malate synthase | chr5:1032276-1034527 REVERSE LENGTH=562	65	64214	2	2	1	1
	AT4G19210.1	ATRLI2, RLI2 | RNAse l inhibitor protein 2 | chr4:10501906-10504776 FORWARD LENGTH=605	64	69036	3	3	1	1
	AT4G15290.1	ATCSLB05, CSLB05, ATCSLB5 | Cellulose synthase family protein | chr4:8721693-8726599 REVERSE LENGTH=757	64	86203	3	3	1	1
	AT3G15020.1	mMDH2 | Lactate/malate dehydrogenase family protein | chr3:5056139-5057941 FORWARD LENGTH=341	64	35991	4	4	2	2
	AT5G06540.1	| Pentatricopeptide repeat (PPR) superfamily protein | chr5:1999181-2001049 REVERSE LENGTH=622	64	71276	1	1	1	1
	AT3G46530.1	RPP13 | NB-ARC domain-containing disease resistance protein | chr3:17130739-17133246 REVERSE LENGTH=835	64	97666	2	2	1	1
	AT1G48030.1	mtLPD1 | mitochondrial lipoamide dehydrogenase 1 | chr1:17717432-17719141 REVERSE LENGTH=507	64	54184	2	2	1	1
	AT4G29060.2	emb2726 | elongation factor Ts family protein | chr4:14317744-14321315 FORWARD LENGTH=709	63	77039	2	2	2	2
	AT5G09970.1	CYP78A7 | cytochrome P450, family 78, subfamily A, polypeptide 7 | chr5:3112241-3113987 FORWARD LENGTH=536	63	59640	2	2	1	1
	AT5G39580.1	| Peroxidase superfamily protein | chr5:15847281-15849027 REVERSE LENGTH=319	63	34526	2	2	1	1
	AT2G19930.1	| RNA-dependent RNA polymerase family protein | chr2:8607533-8612441 REVERSE LENGTH=977	63	111554	2	2	1	1
	AT4G18780.1	CESA8, IRX1, ATCESA8, LEW2 | cellulose synthase family protein | chr4:10312846-10316719 REVERSE LENGTH=985	63	112645	1	1	1	1
	AT1G33360.1	| ATP-dependent Clp protease | chr1:12092111-12095789 FORWARD LENGTH=656	63	71864	1	1	1	1
	AT5G64050.1	ATERS, OVA3, ERS | glutamate tRNA synthetase | chr5:25630196-25633099 REVERSE LENGTH=570	63	63702	1	1	1	1
	AT1G19740.1	| ATP-dependent protease La (LON) domain protein | chr1:6824396-6825232 FORWARD LENGTH=278	63	31535	2	2	1	1
	AT3G19340.1	| Protein of unknown function (DUF3754) | chr3:6701387-6704071 REVERSE LENGTH=487	63	57073	3	3	1	1
	AT4G14200.1	| Pentatricopeptide repeat (PPR) superfamily protein | chr4:8185524-8188667 REVERSE LENGTH=784	62	85313	2	2	1	1
	AT5G61210.1	SNAP33, ATSNAP33, SNP33, ATSNAP33B | soluble N-ethylmaleimide-sensitive factor adaptor protein 33 | chr5:24624027-24625366 FORWARD LENGTH=300	62	33670	2	2	1	1
	AT2G01350.2	QPT | quinolinate phoshoribosyltransferase | chr2:165332-166842 REVERSE LENGTH=281	62	30872	1	1	1	1
	AT2G27150.1	AAO3, At-AO3, AOdelta, AtAAO3 | abscisic aldehyde oxidase 3 | chr2:11601952-11607014 FORWARD LENGTH=1332	61	148033	1	1	1	1
	AT1G06020.1	| pfkB-like carbohydrate kinase family protein | chr1:1824548-1826101 FORWARD LENGTH=345	61	37880	2	2	1	1
	AT1G04810.1	| 26S proteasome regulatory complex, non-ATPase subcomplex, Rpn2/Psmd1 subunit | chr1:1350304-1355261 FORWARD LENGTH=1001	61	109166	2	2	1	1
	AT2G01210.1	| Leucine-rich repeat protein kinase family protein | chr2:119509-121734 REVERSE LENGTH=716	61	79086	4	4	1	1
	AT4G28610.1	PHR1, AtPHR1 | phosphate starvation response 1 | chr4:14133164-14134951 REVERSE LENGTH=409	61	45702	1	1	1	1
	AT2G42640.1	| Mitogen activated protein kinase kinase kinase-related | chr2:17758532-17763708 REVERSE LENGTH=781	60	86889	2	2	2	2
	AT1G05820.1	SPPL5, ATSPPL5 | SIGNAL PEPTIDE PEPTIDASE-LIKE 5 | chr1:1749776-1753767 FORWARD LENGTH=536	60	59333	4	4	1	1
	AT1G24280.1	G6PD3 | glucose-6-phosphate dehydrogenase 3 | chr1:8609495-8612383 FORWARD LENGTH=599	60	67638	3	3	1	1
	AT1G24450.1	NFD2 | Ribonuclease III family protein | chr1:8664201-8665077 FORWARD LENGTH=191	60	20821	1	1	1	1
	AT4G03070.1	AOP1, AOP, AOP1.1 | 2-oxoglutarate (2OG) and Fe(II)-dependent oxygenase superfamily protein | chr4:1358442-1359620 FORWARD LENGTH=322	60	37026	1	1	1	1
	AT1G20760.1	| Calcium-binding EF hand family protein | chr1:7209515-7214773 FORWARD LENGTH=1019	60	109889	2	2	1	1
	AT4G09930.1	| Avirulence induced gene (AIG1) family protein | chr4:6228556-6230048 FORWARD LENGTH=335	60	38054	2	2	1	1
	AT1G18550.1	| ATP binding microtubule motor family protein | chr1:6381656-6384340 REVERSE LENGTH=725	60	82178	2	2	1	1
	AT3G58810.1	MTPA2, ATMTPA2, MTP3, ATMTP3 | metal tolerance protein A2 | chr3:21750551-21751849 FORWARD LENGTH=432	59	47828	1	1	1	1
	AT2G28310.1	| Protein of unknown function (DUF707) | chr2:12085773-12087888 FORWARD LENGTH=374	59	43384	3	3	1	1
	AT4G34670.1	| Ribosomal protein S3Ae | chr4:16548724-16550222 FORWARD LENGTH=262	59	29923	2	2	1	1
	AT5G25350.1	EBF2 | EIN3-binding F box protein 2 | chr5:8794842-8796882 REVERSE LENGTH=623	59	67444	2	2	1	1
	AT2G36660.1	PAB7 | poly(A) binding protein 7 | chr2:15361476-15364398 REVERSE LENGTH=609	59	68242	3	3	1	1
	AT1G69820.1	GGT3, GGT4 | gamma-glutamyl transpeptidase 3 | chr1:26283312-26284134 REVERSE LENGTH=191	58	20895	1	1	1	1
	AT1G26560.1	BGLU40 | beta glucosidase 40 | chr1:9178513-9181726 FORWARD LENGTH=510	58	58364	1	1	1	1
	ATCG00340.1	PSAB | Photosystem I, PsaA/PsaB protein | chrC:37375-39579 REVERSE LENGTH=734	58	82515	1	1	1	1
	AT1G05690.1	BT3 | BTB and TAZ domain protein 3 | chr1:1707809-1709132 FORWARD LENGTH=364	58	42371	2	2	1	1
	AT2G45540.1	| WD-40 repeat family protein / beige-related | chr2:18757881-18772229 REVERSE LENGTH=2946	58	323801	1	1	1	1
	AT3G51160.1	MUR1, MUR_1, GMD2 | NAD(P)-binding Rossmann-fold superfamily protein | chr3:19007232-19008353 REVERSE LENGTH=373	58	42027	2	2	1	1
	AT5G04460.1	| RING/U-box superfamily protein | chr5:1260009-1263695 FORWARD LENGTH=863	58	99707	2	2	1	1
	AT1G02300.1	| Cysteine proteinases superfamily protein | chr1:453288-455376 FORWARD LENGTH=379	58	42972	2	2	1	1
	AT5G63890.1	ATHDH, HISN8, HDH | histidinol dehydrogenase | chr5:25565600-25567879 REVERSE LENGTH=452	58	49294	1	1	1	1
	AT1G55320.1	AAE18 | acyl-activating enzyme 18 | chr1:20633371-20636659 FORWARD LENGTH=727	57	81727	2	2	1	1
	AT1G13340.1	| Regulator of Vps4 activity in the MVB pathway protein | chr1:4569622-4571043 REVERSE LENGTH=409	57	45511	1	1	1	1
	AT2G01810.1	| RING/FYVE/PHD zinc finger superfamily protein | chr2:347537-349952 FORWARD LENGTH=697	57	80257	2	2	1	1
	AT1G51890.1	| Leucine-rich repeat protein kinase family protein | chr1:19274802-19278528 REVERSE LENGTH=876	57	98915	1	1	1	1
	AT2G16950.1	TRN1, ATTRN1 | transportin 1 | chr2:7353939-7360637 FORWARD LENGTH=895	57	100584	3	3	1	1
	AT3G03740.1	ATBPM4, BPM4 | BTB-POZ and MATH domain 4 | chr3:937106-939807 REVERSE LENGTH=465	57	51334	2	2	1	1
	AT1G33910.1	| P-loop containing nucleoside triphosphate hydrolases superfamily protein | chr1:12314904-12316258 FORWARD LENGTH=301	56	33933	2	2	1	1
	AT3G29763.1	| General transcription factor 2-related zinc finger protein | chr3:11593924-11595441 REVERSE LENGTH=505	56	58235	1	1	1	1
	AT1G26680.1	| transcriptional factor B3 family protein | chr1:9219552-9223193 FORWARD LENGTH=920	56	105963	3	3	1	1
	AT3G54610.1	HAT1, GCN5, HAG1, HAC3, HAG01, BGT | histone acetyltransferase of the GNAT family 1 | chr3:20213593-20217375 FORWARD LENGTH=568	56	63406	2	2	1	1
	AT5G48130.1	| Phototropic-responsive NPH3 family protein | chr5:19516291-19518450 FORWARD LENGTH=625	56	72099	1	1	1	1
	AT3G16540.1	DegP11 | DegP protease 11 | chr3:5626290-5628857 REVERSE LENGTH=555	55	63559	4	4	1	1
	AT5G50260.1	| Cysteine proteinases superfamily protein | chr5:20455605-20456862 FORWARD LENGTH=361	55	41050	2	2	1	1
	AT3G19040.1	TAF1, TAF1B, HAF2 | histone acetyltransferase of the TAFII250 family 2 | chr3:6567157-6575282 REVERSE LENGTH=1786	55	203322	1	1	1	1
	AT2G22950.1	| Cation transporter/ E1-E2 ATPase family protein | chr2:9766127-9769766 FORWARD LENGTH=1015	55	111483	1	1	1	1
	AT5G17930.1	| MIF4G domain-containing protein / MA3 domain-containing protein | chr5:5940131-5943952 REVERSE LENGTH=784	55	90456	2	2	2	2
	AT5G26040.1	HDA2 | histone deacetylase 2 | chr5:9099321-9101598 REVERSE LENGTH=359	55	40764	1	1	1	1
	AT4G03570.1	| Cystatin/monellin superfamily protein | chr4:1590413-1594105 REVERSE LENGTH=347	54	40446	2	2	1	1
	AT5G01270.1	CPL2, ATCPL2 | carboxyl-terminal domain (ctd) phosphatase-like 2 | chr5:108163-112143 REVERSE LENGTH=770	54	86588	1	1	1	1
	AT1G24267.1	| Protein of unknown function (DUF1664) | chr1:8604451-8607241 REVERSE LENGTH=343	54	36703	1	1	1	1
	AT4G11860.1	| Protein of unknown function (DUF544) | chr4:7134237-7138361 REVERSE LENGTH=682	54	75026	3	3	1	1
	AT1G08490.1	ATSUFS, SUFS, ATCPNIFS, ATNFS2, CPNIFS | chloroplastic NIFS-like cysteine desulfurase | chr1:2685980-2688547 REVERSE LENGTH=463	54	50776	1	1	1	1
	AT2G25150.1	| HXXXD-type acyl-transferase family protein | chr2:10702582-10704266 REVERSE LENGTH=461	53	51948	1	1	1	1
	AT1G63660.1	| GMP synthase (glutamine-hydrolyzing), putative / glutamine amidotransferase, putative | chr1:23604127-23607080 REVERSE LENGTH=534	53	59600	2	2	2	2
	AT2G33990.1	iqd9 | IQ-domain 9 | chr2:14360502-14361630 REVERSE LENGTH=263	53	30169	2	2	1	1
	AT1G71010.1	FAB1C | FORMS APLOID AND BINUCLEATE CELLS 1C | chr1:26782839-26788712 FORWARD LENGTH=1648	53	187263	2	2	2	2
	AT1G55265.1	| Protein of unknown function, DUF538 | chr1:20617326-20617853 FORWARD LENGTH=175	53	19263	2	2	1	1
	AT5G28220.1	| Protein prenylyltransferase superfamily protein | chr5:10190626-10193054 REVERSE LENGTH=316	53	35265	1	1	1	1
	AT1G71060.1	| Tetratricopeptide repeat (TPR)-like superfamily protein | chr1:26805651-26807183 REVERSE LENGTH=510	53	58901	1	1	1	1
	AT2G36530.1	LOS2, ENO2 | Enolase | chr2:15321081-15323786 REVERSE LENGTH=444	53	47919	2	2	2	2
	AT3G02260.1	BIG, DOC1, TIR3, UMB1, ASA1, LPR1, CRM1 | auxin transport protein (BIG) | chr3:431152-448489 REVERSE LENGTH=5098	53	573184	1	1	1	1
	AT2G21550.1	| Bifunctional dihydrofolate reductase/thymidylate synthase | chr2:9227209-9230189 FORWARD LENGTH=492	53	55792	1	1	1	1
	AT5G49010.1	SLD5 | DNA replication protein-related | chr5:19866464-19868074 FORWARD LENGTH=220	53	25541	2	2	1	1
	AT1G12230.1	| Aldolase superfamily protein | chr1:4148050-4150708 FORWARD LENGTH=405	53	44151	1	1	1	1
	AT3G44805.1	| TRAF-like superfamily protein | chr3:16350395-16351437 FORWARD LENGTH=248	53	28422	3	3	1	1
	AT2G18620.1	| Terpenoid synthases superfamily protein | chr2:8078317-8079360 FORWARD LENGTH=347	53	37597	1	1	1	1
	AT4G00752.1	| UBX domain-containing protein | chr4:317771-320793 REVERSE LENGTH=469	53	52151	1	1	1	1
	AT1G21650.1	SECA2 | Preprotein translocase SecA family protein | chr1:7592891-7600590 REVERSE LENGTH=1051	53	119363	3	3	2	2
	AT1G49360.1	| F-box family protein | chr1:18267338-18269423 REVERSE LENGTH=481	52	55692	1	1	1	1
	AT4G19660.1	NPR4, ATNPR4 | NPR1-like protein 4 | chr4:10696266-10698243 REVERSE LENGTH=574	52	65717	1	1	1	1
	AT1G01070.1	| nodulin MtN21 /EamA-like transporter family protein | chr1:38898-40877 REVERSE LENGTH=365	52	40060	1	1	1	1
	AT1G22860.1	| Vacuolar sorting protein 39 | chr1:8083400-8088867 FORWARD LENGTH=961	52	107867	1	1	1	1
	AT5G56180.2	ATARP8, ARP8 | actin-related protein 8 | chr5:22738330-22740986 REVERSE LENGTH=387	52	43707	3	3	1	1
	AT2G29750.1	UGT71C1 | UDP-glucosyl transferase 71C1 | chr2:12709902-12711347 FORWARD LENGTH=481	52	54208	1	1	1	1
	AT1G21580.1	| Zinc finger C-x8-C-x5-C-x3-H type family protein | chr1:7557822-7565655 REVERSE LENGTH=2166	52	240626	1	1	1	1
	AT1G49350.1	| pfkB-like carbohydrate kinase family protein | chr1:18265070-18267034 FORWARD LENGTH=378	52	40570	1	1	1	1
	AT3G52510.1	| F-box associated ubiquitination effector family protein | chr3:19469652-19470378 REVERSE LENGTH=216	52	25240	2	2	1	1
	AT3G58690.1	| Protein kinase superfamily protein | chr3:21709369-21711246 FORWARD LENGTH=400	52	44246	1	1	1	1
	AT1G45545.1	| Plant protein of unknown function (DUF827) | chr1:17180615-17182957 REVERSE LENGTH=752	51	84494	2	2	1	1
	AT3G21540.1	| transducin family protein / WD-40 repeat family protein | chr3:7586100-7590856 REVERSE LENGTH=955	51	106551	1	1	1	1
	AT1G25380.1	ATNDT2, NDT2 | NAD+ transporter 2 | chr1:8903726-8905818 FORWARD LENGTH=363	51	39656	1	1	1	1
	AT1G15940.1	| Tudor/PWWP/MBT superfamily protein | chr1:5473672-5478050 FORWARD LENGTH=990	51	109895	1	1	1	1
	AT2G26610.1	| Transducin family protein / WD-40 repeat family protein | chr2:11318771-11324174 FORWARD LENGTH=1249	51	138100	2	2	2	2
	AT4G19450.1	| Major facilitator superfamily protein | chr4:10606538-10609218 FORWARD LENGTH=572	51	63109	1	1	1	1
	AT1G68530.1	CUT1, POP1, CER6, G2, KCS6 | 3-ketoacyl-CoA synthase 6 | chr1:25712881-25714733 REVERSE LENGTH=497	51	56911	1	1	1	1
	AT1G63860.1	| Disease resistance protein (TIR-NBS-LRR class) family | chr1:23701920-23706005 REVERSE LENGTH=1004	51	116372	1	1	1	1
	AT5G10720.1	AHK5, CKI2, HK5 | histidine kinase 5 | chr5:3386835-3390541 FORWARD LENGTH=922	51	104124	1	1	1	1
	AT5G64730.1	| Transducin/WD40 repeat-like superfamily protein | chr5:25873146-25875021 FORWARD LENGTH=299	51	33504	1	1	1	1
	AT4G31540.1	ATEXO70G1, EXO70G1 | exocyst subunit exo70 family protein G1 | chr4:15284739-15286802 REVERSE LENGTH=687	51	78016	1	1	1	1
	AT1G67410.1	| Exostosin family protein | chr1:25251606-25253568 REVERSE LENGTH=430	50	49954	2	2	1	1
	AT2G39970.1	| Mitochondrial substrate carrier family protein | chr2:16684026-16686392 REVERSE LENGTH=331	50	36236	3	3	2	2
	AT4G40020.1	| Myosin heavy chain-related protein | chr4:18553453-18555300 REVERSE LENGTH=615	50	70165	2	2	1	1
	AT5G26280.1	| TRAF-like family protein | chr5:9208724-9210403 FORWARD LENGTH=350	50	39421	1	1	1	1
	AT1G72410.1	| COP1-interacting protein-related | chr1:27251949-27256246 REVERSE LENGTH=1163	50	130153	1	1	1	1
	AT1G03770.1	ATRING1B, RING1B | RING 1B | chr1:944772-947431 FORWARD LENGTH=460	50	52586	1	1	1	1
	AT3G02550.1	LBD41 | LOB domain-containing protein 41 | chr3:536747-537650 REVERSE LENGTH=263	50	28812	1	1	1	1
	AT4G18820.1	| AAA-type ATPase family protein | chr4:10330371-10334090 FORWARD LENGTH=1097	50	122544	1	1	1	1
	AT5G58410.1	| HEAT/U-box domain-containing protein | chr5:23609663-23617343 FORWARD LENGTH=1873	50	210267	1	1	1	1
	AT3G44480.1	RPP1, cog1 | Disease resistance protein (TIR-NBS-LRR class) family | chr3:16090878-16096041 REVERSE LENGTH=1194	50	137563	2	2	1	1
	AT5G47690.1	| binding | chr5:19317899-19327014 FORWARD LENGTH=1605	50	182384	2	2	1	1
	AT3G57060.1	| binding | chr3:21115078-21121051 REVERSE LENGTH=1396	50	156865	1	1	1	1
	AT4G33160.1	| F-box family protein | chr4:15994160-15995533 FORWARD LENGTH=457	50	52183	2	2	1	1
	AT4G24470.1	ZIM, TIFY1, GATA25 | GATA-type zinc finger protein with TIFY domain | chr4:12645785-12647734 FORWARD LENGTH=309	50	33562	1	1	1	1
	AT5G28030.1	DES1 | L-cysteine desulfhydrase 1 | chr5:10030493-10032285 REVERSE LENGTH=323	50	34442	1	1	1	1
	AT3G49650.1	| P-loop containing nucleoside triphosphate hydrolases superfamily protein | chr3:18405260-18409402 REVERSE LENGTH=813	50	91317	1	1	1	1
	AT1G52650.1	| F-box/RNI-like superfamily protein | chr1:19610643-19612417 FORWARD LENGTH=507	49	58982	1	1	1	1
	AT2G38970.1	| Zinc finger (C3HC4-type RING finger) family protein | chr2:16274135-16276651 FORWARD LENGTH=692	49	76900	1	1	1	1
	AT3G56030.1	| Tetratricopeptide repeat (TPR)-like superfamily protein | chr3:20791259-20792314 FORWARD LENGTH=351	49	39909	2	2	1	1
	AT5G56220.1	| P-loop containing nucleoside triphosphate hydrolases superfamily protein | chr5:22754871-22757792 FORWARD LENGTH=973	49	109343	1	1	1	1
	AT1G50450.1	| Saccharopine dehydrogenase | chr1:18687902-18690348 REVERSE LENGTH=428	49	46714	1	1	1	1
	AT1G01340.1	ATCNGC10, CNGC10, ACBK1 | cyclic nucleotide gated channel 10 | chr1:132414-135118 REVERSE LENGTH=706	49	81888	1	1	1	1
	AT3G59780.1	| Rhodanese/Cell cycle control phosphatase superfamily protein | chr3:22086906-22090324 FORWARD LENGTH=686	49	74120	4	4	2	2
	AT4G02070.1	MSH6, MSH6-1, ATMSH6 | MUTS homolog 6 | chr4:906079-912930 FORWARD LENGTH=1324	49	147763	2	2	2	2
	AT2G33760.1	| Pentatricopeptide repeat (PPR) superfamily protein | chr2:14275800-14277551 FORWARD LENGTH=583	49	65551	1	1	1	1
	AT1G35290.1	| Thioesterase superfamily protein | chr1:12947760-12948778 REVERSE LENGTH=189	49	21762	1	1	1	1
	AT2G22570.1	ATNIC1, NIC1 | nicotinamidase 1 | chr2:9589604-9590846 REVERSE LENGTH=244	49	27373	1	1	1	1
	AT1G15015.1	| F-box family protein | chr1:5172340-5172822 FORWARD LENGTH=160	49	18508	1	1	1	1
	AT2G17120.1	LYM2 | lysm domain GPI-anchored protein 2 precursor | chr2:7459156-7460648 FORWARD LENGTH=350	49	38634	1	1	1	1
	AT3G16290.1	EMB2083 | AAA-type ATPase family protein | chr3:5521187-5524995 REVERSE LENGTH=876	49	100031	3	3	1	1
	AT2G06210.1	ELF8, VIP6 | binding | chr2:2429108-2436588 REVERSE LENGTH=1091	49	124333	1	1	1	1
	AT5G10920.1	| L-Aspartase-like family protein | chr5:3441805-3443892 FORWARD LENGTH=517	49	57844	1	1	1	1
	AT5G27970.1	| ARM repeat superfamily protein | chr5:10004720-10015429 FORWARD LENGTH=1630	49	181566	3	3	1	1
	AT2G45570.1	CYP76C2 | cytochrome P450, family 76, subfamily C, polypeptide 2 | chr2:18779935-18781922 REVERSE LENGTH=512	49	57405	2	2	1	1
	AT2G25010.1	| Aminotransferase-like, plant mobile domain family protein | chr2:10631691-10633547 FORWARD LENGTH=509	48	58134	1	1	1	1
	AT4G14140.1	MET2, DMT02, DMT2, MET02 | DNA methyltransferase 2 | chr4:8146345-8152131 FORWARD LENGTH=1519	48	172903	2	2	2	2
	AT1G21790.1	| TRAM, LAG1 and CLN8 (TLC) lipid-sensing domain containing protein | chr1:7654357-7655691 FORWARD LENGTH=288	48	33077	1	1	1	1
	AT5G55220.1	| trigger factor type chaperone family protein | chr5:22397677-22400678 FORWARD LENGTH=547	48	62063	1	1	1	1
	AT2G38420.1	| Pentatricopeptide repeat (PPR) superfamily protein | chr2:16091093-16092454 FORWARD LENGTH=453	48	52115	1	1	1	1
	AT1G05700.1	| Leucine-rich repeat transmembrane protein kinase protein | chr1:1709796-1713245 FORWARD LENGTH=852	48	95519	1	1	1	1
	AT1G26190.1	| Phosphoribulokinase / Uridine kinase family | chr1:9057285-9060433 REVERSE LENGTH=674	48	76282	2	2	1	1
	AT2G03505.1	| Carbohydrate-binding X8 domain superfamily protein | chr2:1064317-1065094 FORWARD LENGTH=168	48	17907	1	1	1	1
	AT5G59670.1	| Leucine-rich repeat protein kinase family protein | chr5:24041538-24045478 FORWARD LENGTH=868	48	97615	2	2	1	1
	AT3G50220.1	| Protein of unknown function (DUF579) | chr3:18617672-18618640 REVERSE LENGTH=322	48	36106	1	1	1	1
	AT1G50240.2	FU | Protein kinase family protein with ARM repeat domain | chr1:18607063-18614094 FORWARD LENGTH=1322	48	146839	1	1	1	1
	AT1G35540.1	ARF14 | auxin response factor 14 | chr1:13108634-13111700 FORWARD LENGTH=605	48	68989	1	1	1	1
	AT3G55450.1	PBL1 | PBS1-like 1 | chr3:20558129-20559963 FORWARD LENGTH=389	48	43336	2	2	1	1
	AT1G31540.2	| Disease resistance protein (TIR-NBS-LRR class) family | chr1:11289244-11293697 REVERSE LENGTH=1161	48	134513	2	2	1	1
	AT1G24095.1	| Putative thiol-disulphide oxidoreductase DCC | chr1:8523345-8524690 FORWARD LENGTH=213	48	24287	1	1	1	1
	AT4G26690.1	SHV3, MRH5, GPDL2 | PLC-like phosphodiesterase family protein | chr4:13456793-13459890 REVERSE LENGTH=759	48	82878	2	2	1	1
	AT1G09995.1	| DNA repair DEAD helicase RAD3/XP-D subfamily protein | chr1:3262750-3263458 REVERSE LENGTH=88	48	10384	2	2	1	1
	AT3G58280.1	| Arabidopsis phospholipase-like protein (PEARLI 4) with TRAF-like domain | chr3:21578617-21579537 REVERSE LENGTH=243	48	27907	1	1	1	1
	AT1G67460.1	| Minichromosome maintenance (MCM2/3/5) family protein | chr1:25270272-25271617 REVERSE LENGTH=299	48	33591	1	1	1	1
	AT2G03150.1	emb1579 | ATP/GTP-binding protein family | chr2:952313-959004 FORWARD LENGTH=1340	47	151097	1	1	1	1
	AT2G33540.1	CPL3, ATCPL3 | C-terminal domain phosphatase-like 3 | chr2:14204081-14208797 REVERSE LENGTH=1241	47	136671	1	1	1	1
	AT5G23630.1	PDR2, MIA | phosphate deficiency response 2 | chr5:7960756-7967644 REVERSE LENGTH=1179	47	132043	2	2	2	2
	AT5G01690.1	ATCHX27, CHX27 | cation/H+ exchanger 27 | chr5:257410-260345 FORWARD LENGTH=745	47	85232	1	1	1	1
	AT1G06680.1	PSBP-1, OEE2, PSII-P, OE23 | photosystem II subunit P-1 | chr1:2047940-2049186 FORWARD LENGTH=263	47	28216	1	1	1	1
	AT2G22290.1	ATRABH1D, ATRAB-H1D, RAB-H1D, ATRAB6, RABH1d | RAB GTPase homolog H1D | chr2:9466568-9467688 FORWARD LENGTH=207	47	23190	1	1	1	1
	AT4G19460.1	| UDP-Glycosyltransferase superfamily protein | chr4:10610422-10611972 REVERSE LENGTH=516	47	58170	1	1	1	1
	AT1G59780.1	| NB-ARC domain-containing disease resistance protein | chr1:21993581-21997691 REVERSE LENGTH=906	47	104116	2	2	1	1
	AT2G46960.1	CYP709B1 | cytochrome P450, family 709, subfamily B, polypeptide 1 | chr2:19292295-19293765 REVERSE LENGTH=403	47	46285	4	4	1	1
	AT2G41980.1	| Protein with RING/U-box and TRAF-like domains | chr2:17523494-17524692 REVERSE LENGTH=305	47	35271	1	1	1	1
	AT2G40840.1	DPE2 | disproportionating enzyme 2 | chr2:17045368-17050779 FORWARD LENGTH=955	47	110397	2	2	2	2
	AT4G29810.1	ATMKK2, MKK2, MK1 | MAP kinase kinase 2 | chr4:14593299-14595241 REVERSE LENGTH=363	47	39961	1	1	1	1
	AT5G43420.1	| RING/U-box superfamily protein | chr5:17451790-17452917 FORWARD LENGTH=375	47	42795	1	1	1	1
	AT5G01140.1	| Protein of unknown function (DUF674) | chr5:49891-51437 FORWARD LENGTH=473	47	54212	1	1	1	1
	AT3G27400.1	| Pectin lyase-like superfamily protein | chr3:10140323-10143023 FORWARD LENGTH=412	47	46461	1	1	1	1
	AT3G03980.1	| NAD(P)-binding Rossmann-fold superfamily protein | chr3:1031786-1033081 FORWARD LENGTH=270	47	28221	2	2	1	1
	AT1G54650.1	| Methyltransferase family protein | chr1:20405813-20407686 REVERSE LENGTH=299	47	35201	2	2	1	1
	AT1G75910.1	EXL4 | extracellular lipase 4 | chr1:28501511-28503096 FORWARD LENGTH=343	47	38254	1	1	1	1
	AT4G19390.1	| Uncharacterised protein family (UPF0114) | chr4:10574903-10576355 REVERSE LENGTH=273	47	30300	1	1	1	1
	AT4G30960.1	CIPK6, SIP3, SNRK3.14, ATCIPK6 | SOS3-interacting protein 3 | chr4:15067400-15068725 FORWARD LENGTH=441	47	49556	1	1	1	1
	AT1G48840.1	| Plant protein of unknown function (DUF639) | chr1:18061931-18064811 FORWARD LENGTH=691	47	77658	1	1	1	1
	AT3G12250.1	TGA6, BZIP45 | TGACG motif-binding factor 6 | chr3:3906351-3908583 FORWARD LENGTH=330	47	36873	1	1	1	1
	AT5G15680.1	| ARM repeat superfamily protein | chr5:5101188-5110793 REVERSE LENGTH=2153	47	244413	1	1	1	1
	AT1G31820.1	| Amino acid permease family protein | chr1:11416691-11418139 REVERSE LENGTH=482	47	52978	1	1	1	1
	AT1G71720.1	| Nucleic acid-binding proteins superfamily | chr1:26983744-26985893 FORWARD LENGTH=500	46	56567	2	2	1	1
	AT1G20720.1	| RAD3-like DNA-binding helicase protein | chr1:7185658-7192794 REVERSE LENGTH=1175	46	132958	2	2	1	1
	AT1G76580.1	| Squamosa promoter-binding protein-like (SBP domain) transcription factor family protein | chr1:28734600-28738451 FORWARD LENGTH=988	46	110792	1	1	1	1
	AT5G17040.1	| UDP-Glycosyltransferase superfamily protein | chr5:5605358-5606963 REVERSE LENGTH=442	46	48700	1	1	1	1
	AT1G17140.1	ICR1, RIP1 | interactor of constitutive active rops 1 | chr1:5856740-5857861 REVERSE LENGTH=344	46	38334	1	1	1	1
	AT1G28580.1	| GDSL-like Lipase/Acylhydrolase superfamily protein | chr1:10044603-10046379 REVERSE LENGTH=390	46	43457	1	1	1	1
	AT1G06720.1	| P-loop containing nucleoside triphosphate hydrolases superfamily protein | chr1:2060615-2067281 REVERSE LENGTH=1147	46	131610	2	2	1	1
	AT3G22620.1	| Bifunctional inhibitor/lipid-transfer protein/seed storage 2S albumin superfamily protein | chr3:8008615-8009415 FORWARD LENGTH=203	46	21133	3	3	1	1
	AT5G17890.1	CHS3, DAR4 | DA1-related protein 4 | chr5:5917015-5923160 FORWARD LENGTH=1613	46	187272	2	2	1	1
	AT5G52340.1	ATEXO70A2, EXO70A2 | exocyst subunit exo70 family protein A2 | chr5:21250802-21253939 FORWARD LENGTH=631	46	72313	1	1	1	1
	AT5G64813.1	LIP1 | Ras-related small GTP-binding family protein | chr5:25910836-25912625 FORWARD LENGTH=342	46	37856	1	1	1	1
	AT5G26710.1	| Glutamyl/glutaminyl-tRNA synthetase, class Ic | chr5:9305673-9308247 FORWARD LENGTH=719	46	81427	1	1	1	1
	AT3G54930.1	| Protein phosphatase 2A regulatory B subunit family protein | chr3:20351084-20352659 REVERSE LENGTH=497	46	58060	1	1	1	1
	AT3G27900.1	| Protein of unknown function (DUF1184) | chr3:10352905-10353639 REVERSE LENGTH=244	46	28560	2	2	1	1
	AT3G19930.1	STP4, ATSTP4 | sugar transporter 4 | chr3:6935048-6936841 FORWARD LENGTH=514	46	57379	1	1	1	1
	AT5G23540.2	| Mov34/MPN/PAD-1 family protein | chr5:7938109-7939339 FORWARD LENGTH=259	46	29235	1	1	1	1
	AT5G43180.1	| Protein of unknown function, DUF599 | chr5:17336425-17337816 REVERSE LENGTH=239	46	26706	1	1	1	1
	AT4G30340.1	ATDGK7, DGK7 | diacylglycerol kinase 7 | chr4:14838465-14840941 REVERSE LENGTH=492	46	55042	1	1	1	1
	AT1G12520.2	ATCCS, CCS | copper chaperone for SOD1 | chr1:4267277-4268438 REVERSE LENGTH=229	46	24533	1	1	1	1
	AT1G17750.1	PEPR2, AtPEPR2 | PEP1 receptor 2 | chr1:6106656-6110008 FORWARD LENGTH=1088	46	119976	1	1	1	1
	AT5G52230.1	MBD13 | methyl-CPG-binding domain protein 13 | chr5:21208097-21211634 REVERSE LENGTH=746	45	83158	1	1	1	1
	AT1G25270.1	| nodulin MtN21 /EamA-like transporter family protein | chr1:8857726-8859909 FORWARD LENGTH=355	45	38781	1	1	1	1
	AT1G48600.1	PMEAMT, AtPMEAMT | S-adenosyl-L-methionine-dependent methyltransferases superfamily protein | chr1:17966448-17969077 FORWARD LENGTH=475	45	54444	1	1	1	1
	AT4G26590.1	ATOPT5, OPT5 | oligopeptide transporter 5 | chr4:13414134-13416850 REVERSE LENGTH=753	45	85295	1	1	1	1
	AT5G13930.1	CHS, TT4, ATCHS | Chalcone and stilbene synthase family protein | chr5:4488762-4490035 FORWARD LENGTH=395	45	43364	1	1	1	1
	AT5G25180.1	CYP71B14 | cytochrome P450, family 71, subfamily B, polypeptide 14 | chr5:8694630-8696221 REVERSE LENGTH=496	45	57139	1	1	1	1
	AT3G56480.1	| myosin heavy chain-related | chr3:20936480-20938986 REVERSE LENGTH=490	45	55252	2	2	1	1
	AT2G20010.1	| Protein of unknown function (DUF810) | chr2:8637977-8640830 REVERSE LENGTH=834	45	94656	2	2	1	1
	AT1G56350.1	| Peptide chain release factor 2 | chr1:21094840-21097826 FORWARD LENGTH=482	45	53624	1	1	1	1
	AT5G55390.1	EDM2 | ENHANCED DOWNY MILDEW 2 | chr5:22448152-22454414 REVERSE LENGTH=1297	45	148121	1	1	1	1
	AT1G28130.1	GH3.17 | Auxin-responsive GH3 family protein | chr1:9825431-9827883 FORWARD LENGTH=609	45	69464	1	1	1	1
	AT5G12860.1	DiT1 | dicarboxylate transporter 1 | chr5:4059927-4061919 REVERSE LENGTH=557	45	59405	2	2	1	1
	AT5G61900.1	BON1, CPN1, BON | Calcium-dependent phospholipid-binding Copine family protein | chr5:24855908-24859150 REVERSE LENGTH=578	45	63356	1	1	1	1
	AT1G26170.1	| ARM repeat superfamily protein | chr1:9047539-9054438 REVERSE LENGTH=1022	45	114041	1	1	1	1
	AT5G05540.1	SDN2 | small RNA degrading nuclease 2 | chr5:1636419-1638759 FORWARD LENGTH=466	45	53471	1	1	1	1
	AT1G15520.1	PDR12, ATPDR12, ABCG40, ATABCG40 | pleiotropic drug resistance 12 | chr1:5331993-5338175 REVERSE LENGTH=1423	45	161190	1	1	1	1
	AT1G17850.1	| Rhodanese/Cell cycle control phosphatase superfamily protein | chr1:6146470-6148820 REVERSE LENGTH=446	45	51372	1	1	1	1
	AT1G71330.1	ATNAP5, NAP5 | non-intrinsic ABC protein 5 | chr1:26884014-26885169 REVERSE LENGTH=324	45	36064	1	1	1	1
	AT5G60700.1	| glycosyltransferase family protein 2 | chr5:24402329-24404729 REVERSE LENGTH=668	45	76314	1	1	1	1
	AT4G36940.1	NAPRT1 | nicotinate phosphoribosyltransferase 1 | chr4:17416938-17419883 FORWARD LENGTH=559	45	63117	1	1	1	1
	AT1G06690.1	| NAD(P)-linked oxidoreductase superfamily protein | chr1:2049742-2052039 REVERSE LENGTH=377	45	41518	1	1	1	1
	AT5G53990.1	| UDP-Glycosyltransferase superfamily protein | chr5:21915707-21917050 REVERSE LENGTH=447	45	50927	2	2	1	1
	AT5G22010.1	AtRFC1, RFC1 | replication factor C1 | chr5:7280632-7287037 REVERSE LENGTH=956	45	104682	2	2	1	1
	AT1G30410.1	ATMRP13, MRP13, ABCC12 | multidrug resistance-associated protein 13 | chr1:10739357-10747017 FORWARD LENGTH=1468	45	165194	1	1	1	1
	AT3G61830.1	ARF18 | auxin response factor 18 | chr3:22888171-22891179 FORWARD LENGTH=602	45	67988	1	1	1	1
	AT3G63320.1	| Protein phosphatase 2C family protein | chr3:23389838-23391556 REVERSE LENGTH=423	45	47003	1	1	1	1
	AT3G17620.1	| F-box and associated interaction domains-containing protein | chr3:6026498-6027694 REVERSE LENGTH=398	45	46786	1	1	1	1
	AT5G57320.1	VLN5 | villin, putative | chr5:23212690-23217549 FORWARD LENGTH=962	45	108310	1	1	1	1
	AT1G17630.1	| Pentatricopeptide repeat (PPR-like) superfamily protein | chr1:6064525-6066720 FORWARD LENGTH=731	45	83138	1	1	1	1
	AT5G47850.1	CCR4 | CRINKLY4 related 4 | chr5:19378803-19381058 REVERSE LENGTH=751	45	84962	1	1	1	1
	AT1G15890.1	| Disease resistance protein (CC-NBS-LRR class) family | chr1:5461406-5463961 FORWARD LENGTH=851	45	96933	1	1	1	1
	AT4G04910.1	NSF | AAA-type ATPase family protein | chr4:2489696-2495666 REVERSE LENGTH=742	44	81850	1	1	1	1
	AT3G10510.1	| Galactose oxidase/kelch repeat superfamily protein | chr3:3274220-3275551 REVERSE LENGTH=371	44	42848	1	1	1	1
	AT1G74350.1	| Intron maturase, type II family protein | chr1:27949022-27951283 REVERSE LENGTH=753	44	85734	1	1	1	1
	AT4G35050.1	MSI3, NFC3 | Transducin family protein / WD-40 repeat family protein | chr4:16682752-16684751 REVERSE LENGTH=424	44	48137	1	1	1	1
	AT3G20250.1	APUM5, PUM5 | pumilio 5 | chr3:7059098-7062660 REVERSE LENGTH=961	44	107296	1	1	1	1
	AT1G30740.1	| FAD-binding Berberine family protein | chr1:10903029-10904630 FORWARD LENGTH=533	44	60016	1	1	1	1
	AT1G43670.1	| Inositol monophosphatase family protein | chr1:16468184-16470347 FORWARD LENGTH=341	44	37586	1	1	1	1
	AT5G67160.1	EPS1 | HXXXD-type acyl-transferase family protein | chr5:26797700-26799004 REVERSE LENGTH=434	44	48881	1	1	1	1
	AT3G02250.1	| O-fucosyltransferase family protein | chr3:424185-426376 REVERSE LENGTH=512	44	60198	1	1	1	1
	AT5G18360.1	| Disease resistance protein (TIR-NBS-LRR class) family | chr5:6080049-6083027 REVERSE LENGTH=900	44	103327	1	1	1	1
	AT1G35510.1	| O-fucosyltransferase family protein | chr1:13071486-13074675 FORWARD LENGTH=568	44	64139	1	1	1	1
	AT4G34940.1	ARO1 | armadillo repeat only 1 | chr4:16639760-16641754 FORWARD LENGTH=664	44	73382	1	1	1	1
	AT1G29800.1	| RING/FYVE/PHD-type zinc finger family protein | chr1:10432736-10435177 FORWARD LENGTH=510	44	56371	1	1	1	1
	AT5G18410.1	PIR, KLK, PIR121, SRA1, PIRP, ATSRA1 | transcription activators | chr5:6097456-6104783 REVERSE LENGTH=1283	44	146129	1	1	1	1
	AT1G54560.1	XIE, ATXIE | Myosin family protein with Dil domain | chr1:20371649-20379745 REVERSE LENGTH=1529	44	174605	1	1	1	1
	AT2G28100.1	ATFUC1, FUC1 | alpha-L-fucosidase 1 | chr2:11974803-11976489 FORWARD LENGTH=506	44	57426	1	1	1	1
	AT5G55540.1	TRN1, LOP1 | tornado 1 | chr5:22496322-22500543 REVERSE LENGTH=1380	44	158043	1	1	1	1
	AT5G22760.1	| PHD finger family protein | chr5:7571635-7577662 FORWARD LENGTH=1566	44	178086	1	1	1	1
	AT1G77730.1	| Pleckstrin homology (PH) domain superfamily protein | chr1:29214445-29215564 FORWARD LENGTH=265	44	29963	1	1	1	1
	AT1G66345.1	| Pentatricopeptide repeat (PPR) superfamily protein | chr1:24737719-24739353 FORWARD LENGTH=544	44	62936	1	1	1	1
	AT2G35920.1	| RNA helicase family protein | chr2:15075674-15080506 FORWARD LENGTH=995	44	111659	1	1	1	1
	AT1G50030.1	TOR | target of rapamycin | chr1:18522626-18539619 REVERSE LENGTH=2481	44	280807	1	1	1	1
	AT1G74030.1	ENO1 | enolase 1 | chr1:27839465-27841901 REVERSE LENGTH=477	44	51764	1	1	1	1
	AT5G22980.1	scpl47 | serine carboxypeptidase-like 47 | chr5:7688084-7690481 FORWARD LENGTH=505	44	56921	2	2	1	1
	AT3G51690.1	| PIF1 helicase | chr3:19176731-19178107 REVERSE LENGTH=331	44	37576	1	1	1	1
	AT3G56440.1	ATATG18D, ATG18D | homolog of yeast autophagy 18 (ATG18) D | chr3:20926874-20928797 FORWARD LENGTH=391	44	44228	1	1	1	1
	AT1G32415.1	| pentatricopeptide (PPR) repeat-containing protein | chr1:11695611-11697896 FORWARD LENGTH=761	44	85927	2	2	1	1
	AT2G33700.1	| Protein phosphatase 2C family protein | chr2:14254200-14255784 FORWARD LENGTH=380	44	42329	1	1	1	1
	AT1G07180.1	ATNDI1, NDA1 | alternative NAD(P)H dehydrogenase 1 | chr1:2204414-2206773 FORWARD LENGTH=510	44	57006	1	1	1	1
	AT2G20850.1	SRF1 | STRUBBELIG-receptor family 1 | chr2:8975670-8979182 REVERSE LENGTH=775	44	85322	2	2	1	1
	AT1G66730.1	AtLIG6, LIG6 | DNA LIGASE 6 | chr1:24884991-24891823 FORWARD LENGTH=1396	44	157648	1	1	1	1
	AT5G16460.1	| Putative adipose-regulatory protein (Seipin) | chr5:5377085-5378533 REVERSE LENGTH=368	44	42636	1	1	1	1
	AT5G63300.2	| Ribosomal protein S21 family protein | chr5:25371122-25371775 FORWARD LENGTH=217	43	24819	1	1	1	1
	AT3G53550.1	| FBD-like domain family protein | chr3:19856870-19858308 FORWARD LENGTH=256	43	29606	1	1	1	1
	AT3G21730.1	FOLB3 | Dihydroneopterin aldolase | chr3:7659761-7661179 REVERSE LENGTH=160	43	18116	1	1	1	1
	AT3G51530.1	| F-box/RNI-like/FBD-like domains-containing protein | chr3:19112873-19114497 REVERSE LENGTH=455	43	53039	1	1	1	1
	AT5G65960.1	| GTP binding | chr5:26385413-26387197 FORWARD LENGTH=393	43	44029	1	1	1	1
	AT3G49260.1	iqd21 | IQ-domain 21 | chr3:18262755-18265859 FORWARD LENGTH=471	43	52154	1	1	1	1
	AT4G25360.1	TBL18 | TRICHOME BIREFRINGENCE-LIKE 18 | chr4:12970187-12972404 FORWARD LENGTH=533	43	59680	1	1	1	1
	AT1G67820.1	| Protein phosphatase 2C family protein | chr1:25429882-25431484 FORWARD LENGTH=445	43	49736	1	1	1	1
	AT5G41790.1	CIP1 | COP1-interactive protein 1 | chr5:16727530-16732391 FORWARD LENGTH=1586	43	182005	1	1	1	1
	AT2G19360.1	| Protein of Unknown Function (DUF239) | chr2:8378664-8383374 FORWARD LENGTH=426	43	48923	1	1	1	1
	AT3G57810.1	| Cysteine proteinases superfamily protein | chr3:21416336-21417809 FORWARD LENGTH=274	43	31100	1	1	1	1
	AT1G34355.1	ATPS1, PS1 | forkhead-associated (FHA) domain-containing protein | chr1:12536497-12541730 FORWARD LENGTH=1477	43	164186	2	2	1	1
	AT3G15390.1	SDE5 | silencing defective 5 | chr3:5196689-5199531 REVERSE LENGTH=490	43	55312	1	1	1	1
	AT2G23096.1	| 2-oxoglutarate (2OG) and Fe(II)-dependent oxygenase superfamily protein | chr2:9834766-9836235 REVERSE LENGTH=274	43	31679	1	1	1	1
	AT5G60870.1	| Regulator of chromosome condensation (RCC1) family protein | chr5:24485788-24487771 REVERSE LENGTH=445	43	47624	1	1	1	1
	AT3G19210.2	RAD54 | homolog of RAD54 | chr3:6652799-6658876 REVERSE LENGTH=908	43	102712	1	1	1	1
	AT2G17980.1	ATSLY1 | Sec1/munc18-like (SM) proteins superfamily | chr2:7824352-7826404 FORWARD LENGTH=627	43	69338	1	1	1	1
	AT1G53770.1	| O-fucosyltransferase family protein | chr1:20071460-20073708 REVERSE LENGTH=563	43	64501	1	1	1	1
	AT5G40405.1	| Tetratricopeptide repeat (TPR)-like superfamily protein | chr5:16169315-16171153 FORWARD LENGTH=612	43	69700	1	1	1	1
	AT2G28800.1	ALB3 | 63 kDa inner membrane family protein | chr2:12356669-12359158 REVERSE LENGTH=462	43	50260	1	1	1	1
	AT1G79360.1	ATOCT2, OCT2, 2-Oct | organic cation/carnitine transporter 2 | chr1:29854140-29855723 REVERSE LENGTH=527	43	58310	1	1	1	1
	AT2G42620.1	MAX2, ORE9, PPS | RNI-like superfamily protein | chr2:17756170-17758251 FORWARD LENGTH=693	43	78470	1	1	1	1
	AT1G75420.1	| UDP-Glycosyltransferase superfamily protein | chr1:28305469-28307317 FORWARD LENGTH=463	43	51863	2	2	1	1
	AT1G14210.1	| Ribonuclease T2 family protein | chr1:4856902-4857941 REVERSE LENGTH=247	43	28720	1	1	1	1
	AT2G05900.1	SDG11, SUVH10 | SET domain protein 11 | chr2:2256970-2257908 FORWARD LENGTH=312	43	35552	1	1	1	1
	AT2G19570.1	CDA1, AT-CDA1, DESZ | cytidine deaminase 1 | chr2:8470598-8471503 REVERSE LENGTH=301	43	32883	1	1	1	1
	AT1G28210.1	ATJ1 | DNAJ heat shock family protein | chr1:9854598-9859884 FORWARD LENGTH=408	43	46064	1	1	1	1
	AT1G78840.1	| F-box/RNI-like/FBD-like domains-containing protein | chr1:29639290-29640817 REVERSE LENGTH=439	43	50892	1	1	1	1
	AT5G48430.1	| Eukaryotic aspartyl protease family protein | chr5:19627892-19629112 REVERSE LENGTH=406	43	45015	1	1	1	1
	AT1G15050.1	IAA34 | indole-3-acetic acid inducible 34 | chr1:5182256-5183243 REVERSE LENGTH=185	43	21575	2	2	1	1
	AT3G28520.1	| P-loop containing nucleoside triphosphate hydrolases superfamily protein | chr3:10688323-10689759 FORWARD LENGTH=478	43	55778	1	1	1	1
	AT3G20200.1	| Protein kinase protein with adenine nucleotide alpha hydrolases-like domain | chr3:7047895-7051145 FORWARD LENGTH=780	43	86781	1	1	1	1
	AT5G40400.1	| Pentatricopeptide repeat (PPR) superfamily protein | chr5:16166444-16168276 FORWARD LENGTH=610	43	71246	1	1	1	1
	AT3G07300.1	| NagB/RpiA/CoA transferase-like superfamily protein | chr3:2324967-2327380 REVERSE LENGTH=407	43	43801	1	1	1	1
	AT2G18190.1	| P-loop containing nucleoside triphosphate hydrolases superfamily protein | chr2:7914305-7915872 REVERSE LENGTH=494	43	56484	1	1	1	1
	AT5G49360.1	BXL1, ATBXL1 | beta-xylosidase 1 | chr5:20012179-20016659 REVERSE LENGTH=774	43	84252	1	1	1	1
	AT1G65560.1	| Zinc-binding dehydrogenase family protein | chr1:24371608-24373673 REVERSE LENGTH=350	43	38929	4	4	1	1
	AT2G32390.1	ATGLR3.5, GLR3.5, GLR6 | glutamate receptor 3.5 | chr2:13748468-13751757 REVERSE LENGTH=895	43	101099	1	1	1	1
	AT5G11380.1	DXPS3 | 1-deoxy-D-xylulose 5-phosphate synthase 3 | chr5:3630172-3633250 FORWARD LENGTH=700	43	77191	1	1	1	1
	AT1G52240.1	ATROPGEF11, ROPGEF11, PIRF1 | RHO guanyl-nucleotide exchange factor 11 | chr1:19455766-19459235 REVERSE LENGTH=607	43	69006	1	1	1	1
	AT2G37360.1	| ABC-2 type transporter family protein | chr2:15673555-15675822 REVERSE LENGTH=755	43	83679	1	1	1	1
	AT2G30520.1	RPT2 | Phototropic-responsive NPH3 family protein | chr2:13002920-13005573 REVERSE LENGTH=593	43	66411	1	1	1	1
	AT4G05400.1	| copper ion binding | chr4:2741256-2742008 FORWARD LENGTH=250	43	27748	1	1	1	1
	AT3G27860.1	| Tudor/PWWP/MBT superfamily protein | chr3:10326128-10328086 FORWARD LENGTH=652	43	74310	1	1	1	1
	AT5G03380.1	| Heavy metal transport/detoxification superfamily protein | chr5:832400-834301 REVERSE LENGTH=392	43	42466	1	1	1	1
	AT5G52280.1	| Myosin heavy chain-related protein | chr5:21226959-21230109 FORWARD LENGTH=853	42	98856	1	1	1	1
	AT4G01820.1	PGP3, MDR3 | P-glycoprotein 3 | chr4:780734-785329 REVERSE LENGTH=1229	42	133656	1	1	1	1
	AT5G49950.1	| alpha/beta-Hydrolases superfamily protein | chr5:20319871-20323552 REVERSE LENGTH=537	42	60841	2	2	1	1
	AT5G56730.1	| Insulinase (Peptidase family M16) protein | chr5:22946906-22952576 REVERSE LENGTH=956	42	108648	1	1	1	1
	AT4G26330.1	UNE17, ATSBT3.18 | Subtilisin-like serine endopeptidase family protein | chr4:13320408-13323461 FORWARD LENGTH=746	42	81833	1	1	1	1
	AT2G39420.1	| alpha/beta-Hydrolases superfamily protein | chr2:16460442-16462872 FORWARD LENGTH=317	42	35957	1	1	1	1
	AT1G11620.1	| F-box and associated interaction domains-containing protein | chr1:3910833-3911924 FORWARD LENGTH=363	42	41986	1	1	1	1
	AT1G66220.1	| Subtilase family protein | chr1:24670536-24673661 FORWARD LENGTH=753	42	81248	1	1	1	1
	AT2G27690.1	CYP94C1 | cytochrome P450, family 94, subfamily C, polypeptide 1 | chr2:11809373-11810860 FORWARD LENGTH=495	42	56809	2	2	2	2
	AT1G03370.1	| C2 calcium/lipid-binding and GRAM domain containing protein | chr1:830968-834996 FORWARD LENGTH=1020	42	114639	1	1	1	1
	AT3G11960.1	| Cleavage and polyadenylation specificity factor (CPSF) A subunit protein | chr3:3786431-3793160 FORWARD LENGTH=1379	42	153780	1	1	1	1
	AT1G34520.1	| MBOAT (membrane bound O-acyl transferase) family protein | chr1:12623477-12624487 FORWARD LENGTH=336	42	39434	1	1	1	1
	AT3G15700.1	| P-loop containing nucleoside triphosphate hydrolases superfamily protein | chr3:5321136-5322376 REVERSE LENGTH=375	42	42601	1	1	1	1
	AT5G04330.1	| Cytochrome P450 superfamily protein | chr5:1212695-1214310 REVERSE LENGTH=512	42	58194	1	1	1	1
	AT1G52360.1	| Coatomer, beta~ subunit | chr1:19499282-19505397 FORWARD LENGTH=926	42	105182	1	1	1	1
	AT3G16050.1	A37, ATPDX1.2, PDX1.2 | pyridoxine biosynthesis 1.2 | chr3:5444121-5445065 REVERSE LENGTH=314	42	33998	1	1	1	1
	AT5G37180.1	SUS5, ATSUS5 | sucrose synthase 5 | chr5:14718238-14722913 FORWARD LENGTH=836	42	95121	1	1	1	1
	AT2G42450.1	| alpha/beta-Hydrolases superfamily protein | chr2:17672425-17674854 REVERSE LENGTH=546	42	61842	1	1	1	1
	AT5G25480.1	DNMT2, AtDNMT2 | DNA methyltransferase-2 | chr5:8870069-8872199 REVERSE LENGTH=383	42	44151	2	2	1	1
	AT1G36280.1	| L-Aspartase-like family protein | chr1:13640600-13642908 FORWARD LENGTH=527	42	58916	1	1	1	1
	AT2G03140.1	| alpha/beta-Hydrolases superfamily protein | chr2:942000-949337 FORWARD LENGTH=1797	42	196573	1	1	1	1
	AT3G07030.1	| Alba DNA/RNA-binding protein | chr3:2223001-2225254 REVERSE LENGTH=405	42	42476	1	1	1	1
	AT1G13980.1	GN, VAN7, EMB30 | sec7 domain-containing protein | chr1:4789587-4794397 FORWARD LENGTH=1451	42	163986	1	1	1	1
	AT5G47480.1	| RGPR-related | chr5:19257420-19263132 FORWARD LENGTH=1350	42	146341	1	1	1	1
	AT2G26420.1	PIP5K3 | 1-phosphatidylinositol-4-phosphate 5-kinase 3 | chr2:11239434-11242239 REVERSE LENGTH=705	42	80543	1	1	1	1
	AT1G06580.1	| Pentatricopeptide repeat (PPR) superfamily protein | chr1:2014440-2015942 REVERSE LENGTH=500	42	56863	1	1	1	1
	AT5G27450.1	MVK, MK | mevalonate kinase | chr5:9691051-9692975 FORWARD LENGTH=378	42	40940	1	1	1	1
	AT2G22530.1	| Alkaline-phosphatase-like family protein | chr2:9572971-9577441 REVERSE LENGTH=958	42	107044	2	2	1	1
	AT1G34580.1	| Major facilitator superfamily protein | chr1:12660631-12663553 FORWARD LENGTH=506	42	54746	2	2	1	1
	AT1G78140.1	| S-adenosyl-L-methionine-dependent methyltransferases superfamily protein | chr1:29401937-29403878 REVERSE LENGTH=355	42	39822	1	1	1	1
	AT3G26240.1	| Cysteine/Histidine-rich C1 domain family protein | chr3:9604335-9607103 REVERSE LENGTH=922	42	108470	1	1	1	1
	AT4G35360.1	| Uncharacterised conserved protein (UCP030210) | chr4:16812303-16814656 REVERSE LENGTH=367	42	41251	1	1	1	1
	AT1G30490.1	PHV, ATHB9 | Homeobox-leucine zipper family protein / lipid-binding START domain-containing protein | chr1:10796328-10800744 REVERSE LENGTH=841	42	93401	2	2	1	1
	AT1G21150.1	| Mitochondrial transcription termination factor family protein | chr1:7406406-7407578 REVERSE LENGTH=390	41	44905	1	1	1	1
	AT1G34260.1	FAB1D | FORMS APLOID AND BINUCLEATE CELLS 1A | chr1:12485967-12491799 FORWARD LENGTH=1456	41	166081	1	1	1	1
	AT1G28230.1	PUP1, ATPUP1 | purine permease 1 | chr1:9862200-9864554 REVERSE LENGTH=356	41	39530	5	5	1	1
	AT5G60040.1	NRPC1 | nuclear RNA polymerase C1 | chr5:24173590-24183269 FORWARD LENGTH=1376	41	154379	1	1	1	1
	AT4G11740.1	SAY1 | Ubiquitin-like superfamily protein | chr4:7071955-7075256 FORWARD LENGTH=564	41	62312	1	1	1	1
	AT4G19590.1	| Chaperone DnaJ-domain superfamily protein | chr4:10671199-10672290 FORWARD LENGTH=345	41	39371	1	1	1	1
	AT4G29380.1	| protein kinase family protein / WD-40 repeat family protein | chr4:14458822-14464692 FORWARD LENGTH=1494	41	169673	1	1	1	1
	AT5G16890.1	| Exostosin family protein | chr5:5551664-5554741 FORWARD LENGTH=511	41	58458	1	1	1	1
	AT1G10940.1	ASK1, SNRK2-4, SNRK2.4, SRK2A | Protein kinase superfamily protein | chr1:3656050-3658170 REVERSE LENGTH=363	41	41419	1	1	1	1
	AT2G01420.1	PIN4, ATPIN4 | Auxin efflux carrier family protein | chr2:180478-183199 REVERSE LENGTH=612	41	66439	1	1	1	1
	AT4G11990.1	| Cell cycle regulated microtubule associated protein | chr4:7186406-7189689 REVERSE LENGTH=501	41	57236	1	1	1	1
	AT3G50420.1	| Pentatricopeptide repeat (PPR) superfamily protein | chr3:18710871-18713649 REVERSE LENGTH=794	41	89379	1	1	1	1
	AT1G31000.1	| F-box and associated interaction domains-containing protein | chr1:11053377-11054561 REVERSE LENGTH=363	41	42667	1	1	1	1
	AT4G22100.1	BGLU3 | beta glucosidase 2 | chr4:11707370-11709932 REVERSE LENGTH=507	41	57455	1	1	1	1
	AT3G27620.1	AOX1C | alternative oxidase 1C | chr3:10229289-10230595 REVERSE LENGTH=329	41	37884	1	1	1	1
	AT2G34930.1	| disease resistance family protein / LRR family protein | chr2:14737169-14739886 REVERSE LENGTH=905	41	100771	1	1	1	1
	AT1G13550.1	| Protein of unknown function (DUF1262) | chr1:4637072-4638315 REVERSE LENGTH=388	41	45434	1	1	1	1
	AT3G48140.1	| B12D protein | chr3:17778471-17779299 FORWARD LENGTH=88	41	10105	1	1	1	1
	AT3G27040.1	| Meprin and TRAF (MATH) homology domain-containing protein | chr3:9974912-9977927 REVERSE LENGTH=358	41	41515	1	1	1	1
	AT3G01580.1	| Tetratricopeptide repeat (TPR)-like superfamily protein | chr3:223529-225511 REVERSE LENGTH=660	41	75007	1	1	1	1
	AT3G14470.1	| NB-ARC domain-containing disease resistance protein | chr3:4857940-4861104 FORWARD LENGTH=1054	41	122354	1	1	1	1
	AT1G17990.1	| FMN-linked oxidoreductases superfamily protein | chr1:6192455-6193755 REVERSE LENGTH=269	41	30138	1	1	1	1
	AT5G15760.1	| Ribosomal protein PSRP-3/Ycf65 | chr5:5143100-5143905 FORWARD LENGTH=183	41	20547	1	1	1	1
	AT5G15830.1	AtbZIP3, bZIP3 | basic leucine-zipper 3 | chr5:5168591-5169151 FORWARD LENGTH=186	41	21643	1	1	1	1
	AT1G76390.1	| ARM repeat superfamily protein | chr1:28655914-28658531 FORWARD LENGTH=811	41	89743	1	1	1	1
	AT2G44340.1	| VQ motif-containing protein | chr2:18314279-18314845 FORWARD LENGTH=188	41	20932	1	1	1	1
	AT1G52510.1	| alpha/beta-Hydrolases superfamily protein | chr1:19563039-19565260 REVERSE LENGTH=380	41	41905	1	1	1	1
	AT5G11950.1	| Putative lysine decarboxylase family protein | chr5:3855072-3856815 FORWARD LENGTH=216	41	23908	1	1	1	1
	AT5G47970.1	| Aldolase-type TIM barrel family protein | chr5:19423420-19425585 FORWARD LENGTH=387	41	43397	1	1	1	1
	AT1G66910.1	| Protein kinase superfamily protein | chr1:24961634-24963941 REVERSE LENGTH=666	41	75109	1	1	1	1
	AT1G54930.1	| GRF zinc finger / Zinc knuckle protein | chr1:20478267-20479671 REVERSE LENGTH=353	41	39145	1	1	1	1
	AT4G26000.1	PEP | RNA-binding KH domain-containing protein | chr4:13197280-13199539 FORWARD LENGTH=495	41	54083	1	1	1	1
	AT2G24050.1	eIFiso4G2 | MIF4G domain-containing protein / MA3 domain-containing protein | chr2:10225500-10228456 REVERSE LENGTH=747	41	83298	1	1	1	1
	AT5G20500.1	| Glutaredoxin family protein | chr5:6938652-6939665 FORWARD LENGTH=135	41	14910	1	1	1	1
	AT2G25060.1	ENODL14, AtENODL14 | early nodulin-like protein 14 | chr2:10662308-10662930 FORWARD LENGTH=182	41	19654	4	4	1	1
	AT4G24970.1	| Histidine kinase-, DNA gyrase B-, and HSP90-like ATPase family protein | chr4:12831125-12835449 FORWARD LENGTH=707	41	79800	1	1	1	1
	AT3G58520.1	| Ubiquitin carboxyl-terminal hydrolase family protein | chr3:21643921-21645277 REVERSE LENGTH=418	41	49066	1	1	1	1
	AT3G45180.1	| Ubiquitin-like superfamily protein | chr3:16538991-16539212 REVERSE LENGTH=73	41	8662	1	1	1	1
	AT3G19700.1	IKU2 | Leucine-rich repeat protein kinase family protein | chr3:6843662-6846791 FORWARD LENGTH=991	40	111049	1	1	1	1
	AT1G61140.1	EDA16 | SNF2 domain-containing protein / helicase domain-containing protein / zinc finger protein-related | chr1:22535038-22540610 REVERSE LENGTH=1280	40	142373	1	1	1	1
	AT2G42710.1	| Ribosomal protein L1p/L10e family | chr2:17782352-17784830 FORWARD LENGTH=415	40	45844	1	1	1	1
	AT2G25200.1	| Plant protein of unknown function (DUF868) | chr2:10736580-10737644 REVERSE LENGTH=354	40	40648	1	1	1	1
	AT2G24120.1	PDE319, SCA3 | DNA/RNA polymerases superfamily protein | chr2:10249358-10254530 REVERSE LENGTH=993	40	113150	1	1	1	1
	AT5G50510.1	| Molecular chaperone Hsp40/DnaJ family protein | chr5:20567386-20568075 REVERSE LENGTH=229	40	25756	1	1	1	1
	AT1G79690.1	atnudt3, NUDT3 | nudix hydrolase homolog 3 | chr1:29985360-29990171 FORWARD LENGTH=772	40	87124	1	1	1	1
	AT5G11520.1	ASP3, YLS4 | aspartate aminotransferase 3 | chr5:3685257-3687721 REVERSE LENGTH=449	40	49107	1	1	1	1
	AT1G26150.1	ATPERK10, PERK10 | proline-rich extensin-like receptor kinase 10 | chr1:9039790-9042873 REVERSE LENGTH=762	40	81082	1	1	1	1
	AT3G08800.1	| ARM repeat superfamily protein | chr3:2671148-2674910 FORWARD LENGTH=936	40	105192	1	1	1	1
	AT5G22110.1	ATDPB2, CYL2, DPB2 | DNA polymerase epsilon subunit B2 | chr5:7331071-7334178 REVERSE LENGTH=526	40	59916	2	2	1	1
	AT3G54080.1	| Concanavalin A-like lectin family protein | chr3:20025397-20026449 FORWARD LENGTH=350	40	39620	1	1	1	1
	AT2G32950.1	COP1, ATCOP1, DET340, FUS1, EMB168 | Transducin/WD40 repeat-like superfamily protein | chr2:13978000-13983282 FORWARD LENGTH=675	40	77059	1	1	1	1
	AT1G26450.1	| Carbohydrate-binding X8 domain superfamily protein | chr1:9149003-9150063 REVERSE LENGTH=197	40	20394	1	1	1	1
	AT1G10680.1	PGP10 | P-glycoprotein 10 | chr1:3538470-3543782 REVERSE LENGTH=1227	40	134711	1	1	1	1
	AT1G70790.1	| Calcium-dependent lipid-binding (CaLB domain) family protein | chr1:26700724-26702127 FORWARD LENGTH=185	40	21271	1	1	1	1
	AT4G23620.1	| Ribosomal protein L25/Gln-tRNA synthetase, anti-codon-binding domain | chr4:12315016-12316659 REVERSE LENGTH=264	40	29046	1	1	1	1
	AT3G16555.1	| F-box family protein | chr3:5633426-5634542 FORWARD LENGTH=349	40	41687	1	1	1	1
	AT1G78450.1	| SOUL heme-binding family protein | chr1:29517147-29517910 REVERSE LENGTH=225	40	25414	1	1	1	1
	AT1G30570.1	HERK2 | hercules receptor kinase 2 | chr1:10828933-10831482 FORWARD LENGTH=849	40	94348	1	1	1	1
	AT1G30710.1	| FAD-binding Berberine family protein | chr1:10895280-10896875 FORWARD LENGTH=531	40	59568	1	1	1	1
	AT5G44870.1	LAZ5 | Disease resistance protein (TIR-NBS-LRR class) family | chr5:18114666-18118608 FORWARD LENGTH=1170	40	134830	1	1	1	1
	AT3G20170.1	| ARM repeat superfamily protein | chr3:7041780-7043207 FORWARD LENGTH=475	40	52478	1	1	1	1
	AT1G06530.1	| Tropomyosin-related | chr1:2001625-2002596 FORWARD LENGTH=323	40	36143	1	1	1	1
	AT2G31650.1	ATX1, SDG27 | homologue of trithorax | chr2:13455448-13462181 REVERSE LENGTH=1062	40	121840	2	2	1	1
	AT1G77010.1	| Pentatricopeptide repeat (PPR) superfamily protein | chr1:28942710-28944797 FORWARD LENGTH=695	40	78881	1	1	1	1
	AT2G31960.1	ATGSL03, GSL03, ATGSL3 | glucan synthase-like 3 | chr2:13589545-13600066 FORWARD LENGTH=1950	40	226610	1	1	1	1
	AT4G38800.1	ATMTN1, ATMTAN1, MTN1, MTAN1 | methylthioadenosine nucleosidase 1 | chr4:18113355-18114996 REVERSE LENGTH=267	40	28525	1	1	1	1
	AT3G17700.1	CNBT1, CNGC20, ATCNGC20 | cyclic nucleotide-binding transporter 1 | chr3:6049074-6052449 FORWARD LENGTH=764	40	87585	2	2	1	1
	AT1G21700.1	ATSWI3C, CHB4, SWI3C | SWITCH/sucrose nonfermenting 3C | chr1:7620156-7623978 REVERSE LENGTH=807	40	88793	1	1	1	1
	AT2G19610.1	| RING/U-box superfamily protein | chr2:8484455-8485723 FORWARD LENGTH=397	40	46036	1	1	1	1
	AT5G55810.2	NMNAT | nicotinate/nicotinamide mononucleotide adenyltransferase | chr5:22584229-22586239 REVERSE LENGTH=264	39	30370	1	1	1	1
	AT4G30074.1	LCR19 | low-molecular-weight cysteine-rich 19 | chr4:14699844-14700560 REVERSE LENGTH=126	39	14202	1	1	1	1
	AT1G35350.1	| EXS (ERD1/XPR1/SYG1) family protein | chr1:12981251-12984583 REVERSE LENGTH=751	39	87799	3	3	1	1
	AT4G11640.1	ATSR, SR | serine racemase | chr4:7021770-7023252 FORWARD LENGTH=331	39	35414	1	1	1	1
	AT1G52410.1	TSA1 | TSK-associating protein 1 | chr1:19520762-19525361 FORWARD LENGTH=755	39	84151	1	1	1	1
	AT3G53840.1	| Protein kinase superfamily protein | chr3:19945571-19947719 FORWARD LENGTH=639	39	71932	1	1	1	1
	AT3G24860.1	| Homeodomain-like superfamily protein | chr3:9073642-9074574 FORWARD LENGTH=310	39	35216	1	1	1	1
	AT2G02560.1	CAND1, ATCAND1, ETA2, TIP120, HVE | cullin-associated and neddylation dissociated | chr2:690345-697342 FORWARD LENGTH=1219	39	136283	1	1	1	1
	AT3G50590.1	| Transducin/WD40 repeat-like superfamily protein | chr3:18771292-18779220 FORWARD LENGTH=1614	39	177482	1	1	1	1
	AT3G03773.2	| HSP20-like chaperones superfamily protein | chr3:951628-953490 FORWARD LENGTH=204	39	23892	1	1	1	1
	AT1G76520.1	| Auxin efflux carrier family protein | chr1:28715384-28717289 FORWARD LENGTH=390	39	42834	1	1	1	1
	AT4G39660.1	AGT2 | alanine:glyoxylate aminotransferase 2 | chr4:18406797-18409262 FORWARD LENGTH=476	39	52196	1	1	1	1
	AT5G12130.1	PDE149, ATTERC | integral membrane TerC family protein | chr5:3919613-3922154 FORWARD LENGTH=384	39	42012	1	1	1	1
	AT1G18970.1	GLP4 | germin-like protein 4 | chr1:6554702-6555364 REVERSE LENGTH=220	39	23337	1	1	1	1
	AT1G66340.1	ETR1, EIN1, ETR, AtETR1 | Signal transduction histidine kinase, hybrid-type, ethylene sensor | chr1:24734698-24737366 FORWARD LENGTH=738	39	82973	1	1	1	1
	AT3G05760.1	| C2H2 and C2HC zinc fingers superfamily protein | chr3:1707981-1709910 FORWARD LENGTH=202	39	23559	1	1	1	1
	AT3G51570.1	| Disease resistance protein (TIR-NBS-LRR class) family | chr3:19126358-19130456 FORWARD LENGTH=1226	39	141996	2	2	1	1
	AT2G41490.1	GPT | UDP-glcnac-adolichol phosphate glcnac-1-p-transferase | chr2:17301762-17304030 FORWARD LENGTH=431	39	48061	1	1	1	1
	AT1G71210.1	| Pentatricopeptide repeat (PPR) superfamily protein | chr1:26838850-26841489 REVERSE LENGTH=879	39	101470	1	1	1	1
	AT5G15340.1	| Pentatricopeptide repeat (PPR) superfamily protein | chr5:4982273-4984144 REVERSE LENGTH=623	39	71006	1	1	1	1
	AT1G47510.1	AT5PTASE11, 5PTASE11 | inositol polyphosphate 5-phosphatase 11 | chr1:17435991-17438296 REVERSE LENGTH=334	39	37832	1	1	1	1
	AT3G20290.1	ATEHD1, EHD1 | EPS15 homology domain 1 | chr3:7075057-7078655 REVERSE LENGTH=545	39	61375	1	1	1	1
	AT1G30100.1	NCED5, ATNCED5 | nine-cis-epoxycarotenoid dioxygenase 5 | chr1:10571383-10573152 FORWARD LENGTH=589	39	65572	1	1	1	1
	AT5G19040.1	ATIPT5, IPT5 | isopentenyltransferase 5 | chr5:6362389-6363381 REVERSE LENGTH=330	39	37647	1	1	1	1
	AT1G80400.1	| RING/U-box superfamily protein | chr1:30225864-30227360 FORWARD LENGTH=407	38	45304	1	1	1	1
	AT2G23760.1	BLH4, SAW2 | BEL1-like homeodomain 4 | chr2:10107951-10112736 REVERSE LENGTH=627	38	69504	2	2	1	1
	AT5G65700.1	BAM1 | Leucine-rich receptor-like protein kinase family protein | chr5:26281826-26284945 FORWARD LENGTH=1003	38	109824	3	3	1	1
	AT2G26890.1	GRV2, KAM2 | DNAJ heat shock N-terminal domain-containing protein | chr2:11462327-11473841 REVERSE LENGTH=2554	38	280783	2	2	2	2
	AT5G66630.1	DAR5 | DA1-related protein 5 | chr5:26592720-26595691 FORWARD LENGTH=702	38	81389	1	1	1	1
	AT1G59600.1	ZCW7 | ZCW7 | chr1:21889927-21891910 REVERSE LENGTH=324	38	37688	1	1	1	1
	AT5G22950.1	VPS24.1 | SNF7 family protein | chr5:7681380-7682720 FORWARD LENGTH=229	38	26026	2	2	1	1
	AT5G51070.1	ERD1, CLPD, SAG15 | Clp ATPase | chr5:20764479-20768481 FORWARD LENGTH=945	38	103539	2	2	2	2
	AT1G71870.1	| MATE efflux family protein | chr1:27032456-27034895 REVERSE LENGTH=510	38	55309	1	1	1	1
	AT1G10520.1	| DNA polymerase lambda (POLL) | chr1:3465964-3469248 FORWARD LENGTH=529	38	59735	1	1	1	1
	AT2G36720.1	| Acyl-CoA N-acyltransferase with RING/FYVE/PHD-type zinc finger domain | chr2:15393447-15399189 FORWARD LENGTH=1007	38	112766	3	3	1	1
	AT1G31230.1	AK-HSDH I, AK-HSDH | aspartate kinase-homoserine dehydrogenase i | chr1:11158744-11163055 REVERSE LENGTH=911	38	99893	1	1	1	1
	AT5G23970.1	| HXXXD-type acyl-transferase family protein | chr5:8096326-8097612 FORWARD LENGTH=428	38	48034	1	1	1	1
	AT1G03040.1	| basic helix-loop-helix (bHLH) DNA-binding superfamily protein | chr1:704279-706457 REVERSE LENGTH=302	37	32775	1	1	1	1
	AT3G54250.1	| GHMP kinase family protein | chr3:20082468-20084688 REVERSE LENGTH=419	37	46540	1	1	1	1
	AT3G10970.1	| Haloacid dehalogenase-like hydrolase (HAD) superfamily protein | chr3:3433276-3436077 REVERSE LENGTH=365	37	41771	2	2	1	1
	AT5G57950.1	| 26S proteasome regulatory subunit, putative | chr5:23460765-23462128 FORWARD LENGTH=227	37	24339	1	1	1	1
	AT2G43750.1	OASB, ACS1, CPACS1, ATCS-B | O-acetylserine (thiol) lyase B | chr2:18129604-18132322 REVERSE LENGTH=392	37	41860	1	1	1	1
	AT1G11610.1	CYP71A18 | cytochrome P450, family 71, subfamily A, polypeptide 18 | chr1:3907461-3909291 REVERSE LENGTH=497	37	56516	2	2	1	1
	AT1G11560.1	| Oligosaccharyltransferase complex/magnesium transporter family protein | chr1:3881788-3882819 FORWARD LENGTH=343	37	39229	1	1	1	1
	AT1G21400.1	| Thiamin diphosphate-binding fold (THDP-binding) superfamily protein | chr1:7493492-7496240 FORWARD LENGTH=472	37	53639	1	1	1	1
	AT1G75930.1	EXL6 | extracellular lipase 6 | chr1:28508109-28509708 FORWARD LENGTH=343	37	38893	2	2	1	1
	AT2G22360.1	| DNAJ heat shock family protein | chr2:9498162-9500459 FORWARD LENGTH=442	37	48237	1	1	1	1
	AT2G13350.1	| Calcium-dependent lipid-binding (CaLB domain) family protein | chr2:5536525-5537730 REVERSE LENGTH=401	37	44409	1	1	1	1
	AT2G12940.1	UNE4 | Basic-leucine zipper (bZIP) transcription factor family protein | chr2:5317513-5319089 FORWARD LENGTH=294	37	33391	1	1	1	1
	AT4G08360.1	| KOW domain-containing protein | chr4:5295933-5296947 FORWARD LENGTH=141	37	15318	1	1	1	1
	AT1G68020.1	ATTPS6, TPS6 | UDP-Glycosyltransferase / trehalose-phosphatase family protein | chr1:25497493-25499595 FORWARD LENGTH=700	37	80662	1	1	1	1
	AT1G33560.1	ADR1 | Disease resistance protein (CC-NBS-LRR class) family | chr1:12169092-12171878 FORWARD LENGTH=787	37	91037	1	1	1	1
	AT2G33170.1	| Leucine-rich repeat receptor-like protein kinase family protein | chr2:14056371-14059829 REVERSE LENGTH=1124	36	124519	1	1	1	1
	AT1G55590.1	| RNI-like superfamily protein | chr1:20769476-20771756 REVERSE LENGTH=607	36	67367	1	1	1	1
	AT5G45250.1	RPS4 | Disease resistance protein (TIR-NBS-LRR class) family | chr5:18321914-18326022 REVERSE LENGTH=1217	36	139109	1	1	1	1
	AT4G20860.1	| FAD-binding Berberine family protein | chr4:11172726-11174318 FORWARD LENGTH=530	36	60647	1	1	1	1
	AT5G62600.1	| ARM repeat superfamily protein | chr5:25123337-25132473 REVERSE LENGTH=958	36	107907	1	1	1	1
	AT1G02400.1	ATGA2OX4, ATGA2OX6, DTA1, GA2OX6 | gibberellin 2-oxidase 6 | chr1:486964-489391 FORWARD LENGTH=329	36	37091	1	1	1	1
	AT4G22200.1	AKT2/3, AKT3, AKT2, KT2/3 | potassium transport 2/3 | chr4:11746666-11750091 REVERSE LENGTH=802	36	92032	1	1	1	1
	AT3G20160.1	| Terpenoid synthases superfamily protein | chr3:7038995-7040029 FORWARD LENGTH=344	36	38293	1	1	1	1
	AT5G04240.1	ELF6 | Zinc finger (C2H2 type) family protein / transcription factor jumonji (jmj) family protein | chr5:1169544-1174638 FORWARD LENGTH=1340	36	151312	1	1	1	1
	AT1G78580.1	ATTPS1, TPS1 | trehalose-6-phosphate synthase | chr1:29552495-29557482 REVERSE LENGTH=942	36	106507	2	2	1	1
	AT2G39180.1	CCR2, ATCRR2 | CRINKLY4 related 2 | chr2:16344278-16346608 REVERSE LENGTH=776	35	86903	1	1	1	1
	AT1G16870.1	| mitochondrial 28S ribosomal protein S29-related | chr1:5770964-5773157 REVERSE LENGTH=480	35	54025	2	2	1	1
	AT5G62680.1	| Major facilitator superfamily protein | chr5:25165430-25167822 REVERSE LENGTH=616	35	68215	1	1	1	1
	AT5G56450.1	| Mitochondrial substrate carrier family protein | chr5:22858772-22859764 REVERSE LENGTH=330	35	37046	1	1	1	1
	AT3G12660.1	FLA14 | FASCICLIN-like arabinogalactan protein 14 precursor | chr3:4019060-4019827 FORWARD LENGTH=255	35	27364	1	1	1	1
	AT5G51460.1	ATTPPA | Haloacid dehalogenase-like hydrolase (HAD) superfamily protein | chr5:20902266-20904292 FORWARD LENGTH=385	35	43395	1	1	1	1
	AT1G64790.1	ILA | ILITYHIA | chr1:24065232-24081908 REVERSE LENGTH=2610	35	286530	1	1	1	1
	AT3G54070.1	| Ankyrin repeat family protein | chr3:20021330-20023603 REVERSE LENGTH=574	35	64888	2	2	1	1
	AT3G25120.1	| Mitochondrial import inner membrane translocase subunit Tim17/Tim22/Tim23 family protein | chr3:9149785-9151068 REVERSE LENGTH=189	35	20451	1	1	1	1
	AT2G39310.1	JAL22 | jacalin-related lectin 22 | chr2:16414262-16416323 REVERSE LENGTH=458	35	50569	1	1	1	1
	AT4G35380.1	| SEC7-like guanine nucleotide exchange family protein | chr4:16819883-16825960 FORWARD LENGTH=1706	35	192221	1	1	1	1
	AT1G32760.1	| Glutaredoxin family protein | chr1:11858251-11859195 FORWARD LENGTH=314	35	34329	1	1	1	1
	AT3G54470.1	| uridine 5~-monophosphate synthase / UMP synthase (PYRE-F) (UMPS) | chr3:20168285-20170245 REVERSE LENGTH=476	35	52093	1	1	1	1
	AT4G17140.1	| pleckstrin homology (PH) domain-containing protein | chr4:9613617-9636618 REVERSE LENGTH=4216	34	473792	1	1	1	1
	AT4G23940.1	| FtsH extracellular protease family | chr4:12437108-12441841 FORWARD LENGTH=946	34	105661	1	1	1	1
	AT1G17450.1	| B-block binding subunit of TFIIIC | chr1:5988643-5996693 REVERSE LENGTH=1753	34	197384	1	1	1	1
	AT4G38390.1	RHS17 | root hair specific 17 | chr4:17976042-17978380 FORWARD LENGTH=551	33	63292	3	3	1	1
	AT5G61800.1	| Pentatricopeptide repeat (PPR) superfamily protein | chr5:24830054-24831553 REVERSE LENGTH=499	33	56610	1	1	1	1
	AT2G39800.1	P5CS1, ATP5CS | delta1-pyrroline-5-carboxylate synthase 1 | chr2:16598516-16602939 REVERSE LENGTH=717	33	78022	1	1	1	1
	AT1G66950.1	PDR11, ATPDR11 | pleiotropic drug resistance 11 | chr1:24978239-24984461 FORWARD LENGTH=1454	33	165730	1	1	1	1
	AT3G48520.1	CYP94B3 | cytochrome P450, family 94, subfamily B, polypeptide 3 | chr3:17975104-17976624 REVERSE LENGTH=506	33	57127	1	1	1	1
	AT5G07980.1	| dentin sialophosphoprotein-related | chr5:2549432-2554669 REVERSE LENGTH=1501	33	164627	1	1	1	1
	AT1G76620.1	| Protein of unknown function, DUF547 | chr1:28756787-28759131 FORWARD LENGTH=527	33	59591	1	1	1	1
	AT3G59660.1	| C2 domain-containing protein / GRAM domain-containing protein | chr3:22034426-22038484 REVERSE LENGTH=594	32	66394	2	2	1	1
	AT4G28070.1	| AFG1-like ATPase family protein | chr4:13946009-13948462 FORWARD LENGTH=464	31	52634	3	3	1	1
	AT3G51620.2	| PAP/OAS1 substrate-binding domain superfamily | chr3:19143859-19147944 FORWARD LENGTH=829	31	93750	1	1	1	1
	AT1G19570.1	DHAR1, ATDHAR1, DHAR5 | dehydroascorbate reductase | chr1:6773462-6774413 REVERSE LENGTH=213	31	23718	1	1	1	1
	AT5G03770.1	KDTA | KDO transferase A | chr5:995191-997622 FORWARD LENGTH=447	30	50087	1	1	1	1
	AT1G44130.1	| Eukaryotic aspartyl protease family protein | chr1:16787508-16789318 REVERSE LENGTH=405	30	44483	1	1	1	1
	AT2G21070.1	FIO1 | methyltransferases | chr2:9040940-9043136 FORWARD LENGTH=483	29	54332	1	1	1	1
	AT2G22680.1	| Zinc finger (C3HC4-type RING finger) family protein | chr2:9645433-9647484 FORWARD LENGTH=683	29	74860	1	1	1	1
	AT5G17850.1	| Sodium/calcium exchanger family protein | chr5:5899253-5900932 FORWARD LENGTH=559	26	61739	1	1	1	1
	AT4G12300.1	CYP706A4 | cytochrome P450, family 706, subfamily A, polypeptide 4 | chr4:7308016-7309692 REVERSE LENGTH=516	26	58806	1	1	1	1
	AT5G04040.1	SDP1 | Patatin-like phospholipase family protein | chr5:1090346-1093003 FORWARD LENGTH=825	19	92631	1	1	1	1
	AT1G62920.1	| CONTAINS InterPro DOMAIN/s: Proteasome maturation factor UMP1 (InterPro:IPR008012)	28	29488	1	1	1	1
	AT5G16110.1	| unknown protein	34	26779	1	1	1	1
	AT2G17990.1	| BEST Arabidopsis thaliana protein match is: kinectin-related (TAIR:AT5G66250.3)	35	38384	1	1	1	1
	AT2G12557.1	| unknown protein Other Eukaryotes - 2996 (source: NCBI BLink). | chr2:5121892-5122068 FORWARD LENGTH=5",39,6528,1,1,1,1,	39	6528	1	1	1	1
	AT1G01760.1	| adenosine deaminases adenosine deaminases | chr1:276412-278448 REVERSE LENGTH=420	39	46924	1	1	1	1
	AT3G01380.1	| transferases transferases | chr3:144288-149828 REVERSE LENGTH=993"	40	112489	1	1	1	1
	AT1G65900.1	| unknown protein FUNCTIONS IN: molecular_function unknown	40	45647	1	1	1	1
	AT5G54410.1	| unknown protein Other Eukaryotes - 339 (source: NCBI BLink). | chr5:22094247-22094906 REVERSE LENGTH=219"	40	25670	1	1	1	1
	AT2G23740.1	| nucleic acid binding sequence-specific DNA binding transcription factors zinc ion binding | chr2:10098213-10103229 FORWARD LENGTH=1375"	41	157346	1	1	1	1
	AT3G32410.1	| BEST Arabidopsis thaliana protein match is: Actin-binding FH2 (Formin Homology) protein (TAIR:AT2G25050.2)		41	157346	1	1	1	1
	AT1G67020.1	| unknown protein		36	76790	1	1	1	1
	AT2G03180.1	| unknown protein			36	76790	1	1	1	1
	AT1G11300.1	| protein serine/threonine kinases ATP binding carbohydrate binding | chr1:3794389-3800719 FORWARD LENGTH=1650"						39	186129	1	1	1	1
	AT1G01305.1	| unknown protein	40	15917	1	1	1	1
	AT3G63052.1	| unknown protein Other Eukaryotes - 2996 (source: NCBI BLink). | chr3:23298911-23299111 REVERSE LENGTH"		131	7312	3	3	1	1
	AT1G65710.1	| unknown protein	32	50405	1	1	1	1
	AT5G22450.1	unknown protein EXPRESSED IN: 22 plant structures Has 30201 Blast hits to 17322 proteins in 780 species"		43	126467	1	1	1	1
	AT2G27900.1	| CONTAINS InterPro DOMAIN/s: Protein of unknown function DUF2451, C-terminal (InterPro:IPR019514), Vacuolar protein sorting-associated protein 54 (InterPro:IPR019515)			34	125527	1	1	1	1
	AT1G63060.1	| unknown protein EXPRESSED DURING: L mature pollen stage, M germinated pollen"		41	15992	1	1	1	1
	AT2G39950.1	| unknown protein Other Eukaryotes - 767 (source: NCBI BLink). | chr2:16676758-16680204 REVERSE LENGTH=636			34	125527	1	1	1	1
	AT3G15095.1	| unknown protein
	AT2G12400.1	| unknown protein
	AT5G27620.1	CYCH
	AT5G02510.1	| BEST Arabidopsis thaliana protein match is: Ubiquitin system component Cue protein (TAIR:AT5G32440.1)
	AT5G39960.1	| GTP binding
	AT3G42870.1	| unknown protein
	AT5G57460.1	| unknown protein
	AT5G35510.1	| unknown protein
	AT4G36080.1	| phosphotransferases, alcohol group as acceptor
	AT1G04590.1	| BEST Arabidopsis thaliana protein match is: Pentatricopeptide repeat (PPR) superfamily protein (TAIR:AT4G21190.1)
	AT2G43250.1	| unknown protein
	AT1G61000.1	| FUNCTIONS IN: molecular_function unknown
	AT2G26840.1	| unknown protein
	AT2G19390.1	| unknown protein
	AT3G43940.1	| unknown protein
	AT1G27590.1	| CONTAINS InterPro DOMAIN/s: Protein of unknown function DUF3453 (InterPro:IPR021850)
	AT2G07215.1	| unknown protein
	AT5G15725.1	| unknown protein
	AT3G43260.1	| BEST Arabidopsis thaliana protein match is: ARM repeat superfamily protein (TAIR:AT3G62530.1)
	AT5G45460.1	| unknown protein
	AT2G43110.1	| unknown protein
	AT1G24460.1	| unknown protein
	AT5G22160.1	| unknown protein
	AT5G49680.2	| Golgi-body localisation protein domain
	AT1G08220.1	| FUNCTIONS IN: molecular_function unknown
	AT1G27530.1	| CONTAINS InterPro DOMAIN/s: Ubiquitin-conjugating enzyme/RWD-like (InterPro:IPR016135), Ubiquitin-fold modifier-conjugating enzyme 1 (InterPro:IPR014806)
	AT4G11780.1	| unknown protein
	AT3G05390.1	| FUNCTIONS IN: molecular_function unknown
	AT3G26570.1	PHT2
	AT1G15590.1	| BEST Arabidopsis thaliana protein match is: RING/U-box superfamily protein (TAIR:AT1G80400.1)
	AT4G05631.1	| unknown protein
	AT1G55920.1	ATSERAT2
	AT2G46735.1	| unknown protein
	AT5G55960.1	| unknown protein
	AT3G62140.1	| CONTAINS InterPro DOMAIN/s: NEFA-interacting nuclear protein NIP30, N-terminal (InterPro:IPR019331)
	AT5G42330.1	| unknown protein
	AT5G42710.1	| unknown protein
	AT5G66420.1	| CONTAINS InterPro DOMAIN/s: Uncharacterised conserved protein UCP033271 (InterPro:IPR008322), TIM-barrel signal transduction protein, predicted (InterPro:IPR009215)
	AT5G66290.1	| unknown protein
	AT1G15620.1	| unknown protein

## Sheet: GST-MAPKKK18-1
prot_hit_num	prot_acc	prot_desc	prot_score	prot_mass	prot_matches	prot_matches_sig	prot_sequences	prot_sequences_sig
1	AT1G05100.1	MAPKKK18 | mitogen-activated protein kinase kinase kinase 18 | chr1:1469679-1470698 FORWARD LENGTH=339	53758	38087	840	837	26	26
2	AT5G02490.1	| Heat shock protein 70 (Hsp 70) family protein | chr5:550296-552565 REVERSE LENGTH=653	1048	71664	13	13	2	2
3	AT3G52280.1	GTE6 | general transcription factor group E6 | chr3:19389103-19391289 REVERSE LENGTH=369	515	42550	78	78	1	1
4	AT5G65210.1	TGA1 | bZIP transcription factor family protein | chr5:26059031-26060749 FORWARD LENGTH=368	459	42221	198	198	1	1
5	AT2G32510.1	MAPKKK17 | mitogen-activated protein kinase kinase kinase 17 | chr2:13798821-13799939 REVERSE LENGTH=372	443	41622	19	19	3	3
6	ATCG00780.1	RPL14 | ribosomal protein L14 | chrC:80696-81064 REVERSE LENGTH=122	325	13665	10	10	2	2
7	AT1G18350.1	ATMKK7, BUD1, MKK7 | MAP kinase kinase 7 | chr1:6315686-6316609 FORWARD LENGTH=307	226	34617	5	5	1	1
8	AT5G66420.1	| CONTAINS InterPro DOMAIN/s: Uncharacterised conserved protein UCP033271 (InterPro:IPR008322), TIM-barrel signal transduction protein, predicted (InterPro:IPR009215)	211	70495	4	4	1	1
9	AT2G47090.1	| zinc ion binding nucleic acid binding | chr2:19341444-19344297 REVERSE LENGTH=766"	201	86462	57	57	1	1
10	AT2G40500.1	| Protein kinase superfamily protein | chr2:16916330-16917217 FORWARD LENGTH=295	194	34207	6	6	1	1
11	AT5G42330.1	| unknown protein Other Eukaryotes - 9610 (source: NCBI BLink). | chr5:16926672-16927370 FORWARD LENGTH=",177,23234,8,8,1,1,	177	23234	8	8	1	1
12	AT5G06540.1	| Pentatricopeptide repeat (PPR) superfamily protein | chr5:1999181-2001049 REVERSE LENGTH=622	129	71276	4	4	1	1
13	AT3G19340.1	| Protein of unknown function (DUF3754) | chr3:6701387-6704071 REVERSE LENGTH=487	126	57073	3	3	1	1
14	AT5G64450.1	| BEST Arabidopsis thaliana protein match is: Putative endonuclease or glycosyl hydrolase (TAIR:AT3G62200.1)	124	20108	13	13	1	1
15	AT5G09520.1	| hydroxyproline-rich glycoprotein family protein | chr5:2958464-2958856 REVERSE LENGTH=130	111	14707	22	22	1	1
16	AT5G58140.1	PHOT2, NPL1 | phototropin 2 | chr5:23524771-23529993 FORWARD LENGTH=915	108	102868	9	9	1	1
17	AT1G43560.1	Aty2, ty2 | thioredoxin Y2 | chr1:16398359-16399828 REVERSE LENGTH=167	104	18719	2	2	1	1
18	AT4G21660.1	| proline-rich spliceosome-associated (PSP) family protein | chr4:11506259-11509772 REVERSE LENGTH=584	103	66838	3	3	1	1
19	AT1G06645.1	| 2-oxoglutarate (2OG) and Fe(II)-dependent oxygenase superfamily protein | chr1:2034229-2035499 FORWARD LENGTH=366	101	41486	3	3	1	1
20	AT4G29610.1	| Cytidine/deoxycytidylate deaminase family protein | chr4:14517448-14518329 FORWARD LENGTH=293	100	32437	12	12	1	1
21	AT2G43160.1	| ENTH/VHS family protein | chr2:17948884-17953267 FORWARD LENGTH=895	100	95418	4	4	1	1
22	AT4G35750.1	| SEC14 cytosolic factor family protein / phosphoglyceride transfer family protein | chr4:16940865-16941674 REVERSE LENGTH=202	94	23653	5	5	1	1
23	AT1G04640.1	LIP2 | lipoyltransferase 2 | chr1:1292541-1293248 FORWARD LENGTH=235	94	26543	5	5	1	1
24	AT5G63640.1	| ENTH/VHS/GAT family protein | chr5:25478935-25481221 FORWARD LENGTH=447	92	49484	5	5	1	1
25	AT1G48300.1	| unknown protein Has 96 Blast hits to 87 proteins in 37 spe"	92	31193	4	4	1	1
26	AT2G17090.1	SSP | Protein kinase protein with tetratricopeptide repeat domain | chr2:7435088-7437298 REVERSE LENGTH=465	88	52754	3	3	1	1
27	AT5G16020.1	GEX3 | gamete-expressed 3 | chr5:5229692-5232241 FORWARD LENGTH=641	86	73708	9	9	1	1
28	AT4G13990.1	| Exostosin family protein | chr4:8084395-8085960 FORWARD LENGTH=521	86	61550	4	4	1	1
29	AT1G11210.1	| Protein of unknown function (DUF761) | chr1:3755876-3756911 REVERSE LENGTH=308	85	35018	7	7	1	1
30	AT1G11690.1	| unknown protein Other Euka"	78	29936	2	2	1	1
31	AT5G15200.1	| Ribosomal protein S4 | chr5:4935124-4936334 REVERSE LENGTH=198	77	23068	3	3	1	1
32	AT1G48650.1	| DEA(D/H)-box RNA helicase family protein | chr1:17989670-17995169 REVERSE LENGTH=1197	76	135134	4	4	1	1
33	AT1G09150.1	| pseudouridine synthase and archaeosine transglycosylase (PUA) domain-containing protein | chr1:2946599-2948908 FORWARD LENGTH=181	74	20628	2	2	1	1
34	AT3G26770.1	| NAD(P)-binding Rossmann-fold superfamily protein | chr3:9845494-9847079 FORWARD LENGTH=306	72	32131	2	2	1	1
35	AT1G16300.1	GAPCP-2 | glyceraldehyde-3-phosphate dehydrogenase of plastid 2 | chr1:5574433-5577406 FORWARD LENGTH=420	72	44956	1	1	1	1
36	AT3G23310.1	| AGC (cAMP-dependent, cGMP-dependent and protein kinase C) kinase family protein | chr3:8339799-8343355 FORWARD LENGTH=568	72	65695	7	7	1	1
37	AT3G60920.1	| CONTAINS InterPro DOMAIN/s: Beige/BEACH (InterPro:IPR000409)	66	214499	2	2	1	1
38	AT5G17430.1	BBM | Integrase-type DNA-binding superfamily protein | chr5:5742542-5745568 REVERSE LENGTH=584	66	64781	6	6	1	1
39	AT1G32320.1	ATMKK10, MKK10 | MAP kinase kinase 10 | chr1:11655156-11656073 FORWARD LENGTH=305	65	34414	4	4	1	1
40	AT1G51100.1	| unknown protein Has 26 Blast hits to 26 protei"	62	24238	5	5	1	1
41	AT4G23600.1	CORI3, JR2 | Tyrosine transaminase family protein | chr4:12310657-12312885 FORWARD LENGTH=422	62	47331	2	2	1	1
42	AT4G28775.1	| unknown protein	61	16171	10	10	1	1
43	AT3G20250.1	APUM5, PUM5 | pumilio 5 | chr3:7059098-7062660 REVERSE LENGTH=961	61	107296	2	2	1	1
44	AT1G23380.1	KNAT6, KNAT6L, KNAT6S | KNOTTED1-like homeobox gene 6 | chr1:8297499-8302492 REVERSE LENGTH=327	60	37324	6	6	1	1
45	AT4G37910.1	mtHsc70-1 | mitochondrial heat shock protein 70-1 | chr4:17825368-17828099 REVERSE LENGTH=682	60	73260	3	3	2	2
46	AT5G63290.1	| Radical SAM superfamily protein | chr5:25369349-25370894 REVERSE LENGTH=484	58	54472	3	3	1	1
47	AT2G04660.1	APC2 | anaphase-promoting complex/cyclosome 2 | chr2:1624933-1629039 FORWARD LENGTH=865	57	98327	3	3	1	1
48	AT4G20360.1	ATRAB8D, ATRABE1B, RABE1b | RAB GTPase homolog E1B | chr4:10990036-10991466 FORWARD LENGTH=476	57	51828	1	1	1	1
49	AT1G74310.1	ATHSP101, HSP101, HOT1 | heat shock protein 101 | chr1:27936715-27939862 REVERSE LENGTH=911	56	101416	3	3	2	2
50	AT3G43920.1	DCL3, ATDCL3 | dicer-like 3 | chr3:15753548-15760830 FORWARD LENGTH=1531	55	173606	3	3	1	1
51	AT3G28370.1	| unknown protein	55	32468	3	3	1	1
52	AT5G02270.1	ATNAP9, NAP9 | non-intrinsic ABC protein 9 | chr5:467269-469041 REVERSE LENGTH=328	54	37083	4	4	1	1
53	AT5G39370.1	| Curculin-like (mannose-binding) lectin family protein | chr5:15757717-15758109 FORWARD LENGTH=130	54	14892	3	3	1	1
54	AT4G19130.1	| Replication factor-A protein 1-related | chr4:10466618-10469092 REVERSE LENGTH=784	54	86674	4	4	1	1
55	AT1G78840.1	| F-box/RNI-like/FBD-like domains-containing protein | chr1:29639290-29640817 REVERSE LENGTH=439	53	50892	1	1	1	1
56	AT1G61400.1	| S-locus lectin protein kinase family protein | chr1:22654638-22657774 REVERSE LENGTH=819	52	92869	3	3	1	1
57	AT3G07270.1	| GTP cyclohydrolase I | chr3:2315451-2317059 FORWARD LENGTH=466	52	51945	2	2	1	1
58	AT1G58230.1	| binding | chr1:21566331-21578865 FORWARD LENGTH=2604	52	295352	4	4	1	1
59	AT5G66470.1	| RNA binding GTP binding | chr5:26541986-26544302 REVERSE LENGTH=427"	52	49084	4	4	1	1
60	AT2G44640.1	| FUNCTIONS IN: molecular_function unknown LOCATED IN: mitochondrion, chloroplast, plasma membrane, plastid, chloroplast envelope	51	49892	2	2	1	1
61	AT3G23680.1	| F-box associated ubiquitination effector family protein | chr3:8526366-8527173 REVERSE LENGTH=235	51	27470	3	3	1	1
62	AT4G17350.1	| Plant protein of unknown function (DUF828) with plant pleckstrin homology-like region | chr4:9701582-9703358 FORWARD LENGTH=405	51	44960	3	3	1	1
63	AT4G20430.1	| Subtilase family protein | chr4:11017656-11021105 REVERSE LENGTH=856	51	92079	2	2	1	1
64	AT2G33750.1	ATPUP2, PUP2 | purine permease 2 | chr2:14271794-14273265 REVERSE LENGTH=358	50	39849	2	2	1	1
65	AT4G15330.1	CYP705A1 | cytochrome P450, family 705, subfamily A, polypeptide 1 | chr4:8751523-8753134 REVERSE LENGTH=513	49	58779	4	4	1	1
66	AT3G05500.1	| Rubber elongation factor protein (REF) | chr3:1593540-1594802 FORWARD LENGTH=246	49	27269	1	1	1	1
67	AT1G09000.1	ANP1, MAPKKK1, NP1 | NPK1-related protein kinase 1 | chr1:2891111-2894987 FORWARD LENGTH=666	48	74021	1	1	1	1
68	AT1G55040.1	| zinc finger (Ran-binding) family protein | chr1:20534895-20538901 FORWARD LENGTH=849	47	95495	3	3	1	1
69	AT1G60790.1	TBL2 | Plant protein of unknown function (DUF828) | chr1:22380193-22382216 REVERSE LENGTH=541	47	61770	3	3	1	1
70	AT1G04920.1	ATSPS3F, SPS3F | sucrose phosphate synthase 3F | chr1:1391674-1395756 REVERSE LENGTH=1062	46	119999	1	1	1	1
71	AT5G49270.1	SHV2, DER9, MRH4, COBL9 | COBRA-like extracellular glycosyl-phosphatidyl inositol-anchored protein family | chr5:19972021-19974398 REVERSE LENGTH=663	45	74008	2	2	1	1
72	AT4G01030.1	| pentatricopeptide (PPR) repeat-containing protein | chr4:448336-450642 REVERSE LENGTH=768	45	87101	3	3	1	1
73	AT3G45180.1	| Ubiquitin-like superfamily protein | chr3:16538991-16539212 REVERSE LENGTH=73	45	8662	2	2	1	1
74	AT4G19440.1	| Tetratricopeptide repeat (TPR)-like superfamily protein | chr4:10602006-10604483 REVERSE LENGTH=825	44	94393	1	1	1	1
75	AT5G13530.1	KEG | protein kinases ubiquitin-protein ligases | chr5:4345618-4354369 FORWARD LENGTH=1625"	44	180218	1	1	1	1
76	AT3G50240.1	KICP-02 | ATP binding microtubule motor family protein | chr3:18623380-18628784 REVERSE LENGTH=1051	43	119377	1	1	1	1
77	AT1G51130.1	| Nse4, component of Smc5/6 DNA repair complex | chr1:18939480-18941560 REVERSE LENGTH=403	43	45330	2	2	1	1
78	AT5G58270.1	STA1, ATATM3, ATM3 | ABC transporter of the mitochondrion 3 | chr5:23562168-23567040 FORWARD LENGTH=728	43	80554	1	1	1	1
79	AT5G04970.1	| Plant invertase/pectin methylesterase inhibitor superfamily | chr5:1464262-1467001 REVERSE LENGTH=624	42	68657	1	1	1	1
80	AT5G20320.1	DCL4, ATDCL4 | dicer-like 4 | chr5:6859571-6869068 REVERSE LENGTH=1702	42	193318	1	1	1	1
81	AT5G16730.1	| Plant protein of unknown function (DUF827) | chr5:5497890-5500775 FORWARD LENGTH=853	42	96196	3	3	1	1
82	AT4G01180.1	| XH/XS domain-containing protein | chr4:501287-503394 REVERSE LENGTH=554	42	65699	1	1	1	1
83	AT5G09930.1	ATGCN2, GCN2 | ABC transporter family protein | chr5:3097643-3100241 REVERSE LENGTH=678	42	76765	2	2	1	1
84	AT3G48870.1	ATCLPC, ATHSP93-III, HSP93-III | Clp ATPase | chr3:18122363-18126008 REVERSE LENGTH=952	42	105857	1	1	1	1
85	AT4G25300.1	| 2-oxoglutarate (2OG) and Fe(II)-dependent oxygenase superfamily protein | chr4:12945263-12946642 FORWARD LENGTH=356	42	40521	2	2	1	1
86	AT2G42460.1	| TRAF-like family protein | chr2:17676399-17679247 REVERSE LENGTH=442	41	50394	1	1	1	1
87	AT4G20850.1	TPP2 | tripeptidyl peptidase ii | chr4:11160935-11169889 REVERSE LENGTH=1380	41	153147	3	3	2	2
88	AT3G16290.1	EMB2083 | AAA-type ATPase family protein | chr3:5521187-5524995 REVERSE LENGTH=876	41	100031	2	2	1	1
89	AT3G56190.1	ALPHA-SNAP2, ASNAP | alpha-soluble NSF attachment protein 2 | chr3:20846119-20848356 REVERSE LENGTH=289	41	33102	1	1	1	1
90	AT4G26530.1	| Aldolase superfamily protein | chr4:13391566-13392937 FORWARD LENGTH=358	41	38500	1	1	1	1
91	AT5G15390.1	| tRNA/rRNA methyltransferase (SpoU) family protein | chr5:4995333-4997255 FORWARD LENGTH=350	41	39335	2	2	1	1
92	AT5G48600.1	ATSMC3, ATCAP-C, ATSMC4, SMC3 | structural maintenance of chromosome 3 | chr5:19701908-19709091 FORWARD LENGTH=1241	41	141365	1	1	1	1
93	AT1G30690.1	| Sec14p-like phosphatidylinositol transfer family protein | chr1:10888284-10890085 FORWARD LENGTH=540	41	61198	4	4	1	1
94	AT5G11360.1	| Interleukin-1 receptor-associated kinase 4 protein | chr5:3625836-3626604 REVERSE LENGTH=196	39	22323	3	3	1	1
95	AT1G16380.1	ATCHX1, CHX1 | Cation/hydrogen exchanger family protein | chr1:5598453-5601367 REVERSE LENGTH=785	39	89357	2	2	1	1
96	AT3G09820.1	ADK1, ATADK1 | adenosine kinase 1 | chr3:3012122-3014624 FORWARD LENGTH=344	39	38180	2	2	1	1
97	AT2G39970.1	| Mitochondrial substrate carrier family protein | chr2:16684026-16686392 REVERSE LENGTH=331	39	36236	1	1	1	1
98	AT4G16650.1	| O-fucosyltransferase family protein | chr4:9372727-9375910 FORWARD LENGTH=549	39	63862	2	2	1	1
99	AT3G28740.1	CYP81D1 | Cytochrome P450 superfamily protein | chr3:10788764-10790552 REVERSE LENGTH=509	38	58023	1	1	1	1
100	AT1G26773.1	| unknown protein Other Eukaryotes - 2996 (source: NCBI BLink). | chr1:9264404-9264580 FORWARD LENGTH=5"	38	6490	3	3	1	1
101	AT1G66420.1	| DNA-binding storekeeper protein-related transcriptional regulator | chr1:24777184-24778032 FORWARD LENGTH=282	38	32668	1	1	1	1
102	AT4G36910.1	LEJ2, CDCP2 | Cystathionine beta-synthase (CBS) family protein | chr4:17391016-17393218 REVERSE LENGTH=236	38	25798	5	5	1	1
103	AT4G24560.1	UBP16 | ubiquitin-specific protease 16 | chr4:12679493-12684528 REVERSE LENGTH=1008	38	111819	1	1	1	1
104	AT2G46560.1	| transducin family protein / WD-40 repeat family protein | chr2:19115570-19125856 REVERSE LENGTH=2513	38	278102	2	2	1	1
105	AT3G21510.1	AHP1 | histidine-containing phosphotransmitter 1 | chr3:7578432-7579537 REVERSE LENGTH=154	38	17788	2	2	1	1
106	AT1G04700.1	| PB1 domain-containing protein tyrosine kinase | chr1:1316919-1320653 FORWARD LENGTH=1042	38	118577	1	1	1	1
107	AT5G07920.1	DGK1, ATDGK1 | diacylglycerol kinase1 | chr5:2525197-2528396 REVERSE LENGTH=728	37	80990	3	3	1	1
108	AT5G58340.1	| myb-like HTH transcriptional regulator family protein | chr5:23582607-23584245 FORWARD LENGTH=448	37	50669	3	2	1	1
109	AT3G60520.1	| unknown protein BEST Arabidopsis thaliana protein match is: unknown protein (TAIR:AT1G02070.1)	37	15068	2	2	1	1
110	AT3G52810.1	ATPAP21, PAP21 | purple acid phosphatase 21 | chr3:19571089-19573640 REVERSE LENGTH=437	36	50793	1	1	1	1
111	AT1G76920.1	| F-box family protein | chr1:28892295-28893419 FORWARD LENGTH=374	36	42972	1	1	1	1
112	AT3G48730.1	GSA2 | glutamate-1-semialdehyde 2,1-aminomutase 2 | chr3:18049697-18051550 FORWARD LENGTH=472	36	50385	1	1	1	1
113	AT3G54850.1	ATPUB14, PUB14 | plant U-box 14 | chr3:20321524-20323848 FORWARD LENGTH=632	36	69860	2	2	1	1
114	AT1G36925.1	| unknown protein Other Eukaryotes - 10 (source: NCBI BLink). | chr1:13986436-13987289 FORWARD LENGTH=174",36,19903,2,2,1,1,
115	AT5G17890.1	CHS3, DAR4 | DA1-related protein 4 | chr5:5917015-5923160 FORWARD LENGTH=1613	36	187272	1	1	1	1
116	AT1G64670.1	BDG1 | alpha/beta-Hydrolases superfamily protein | chr1:24030990-24033474 REVERSE LENGTH=469	36	54083	2	2	1	1
117	AT3G18560.1	| unknown protein	36	19903	2	2	1	1
118	AT1G76810.1	| eukaryotic translation initiation factor 2 (eIF-2) family protein | chr1:28831366-28836310 REVERSE LENGTH=1294	35	142535	2	2	1	1
119	AT3G03530.1	NPC4 | non-specific phospholipase C4 | chr3:842686-844970 REVERSE LENGTH=538	35	61053	1	1	1	1
120	AT3G10940.1	| dual specificity protein phosphatase (DsPTP1) family protein | chr3:3422259-3423394 REVERSE LENGTH=282	35	32389	1	1	1	1
121	AT2G20800.1	NDB4 | NAD(P)H dehydrogenase B4 | chr2:8953252-8955699 REVERSE LENGTH=582	35	65652	1	1	1	1
122	AT1G23020.1	ATFRO3, FRO3 | ferric reduction oxidase 3 | chr1:8150187-8153530 REVERSE LENGTH=716	35	81208	1	1	1	1
123	AT3G10570.1	CYP77A6 | cytochrome P450, family 77, subfamily A, polypeptide 6 | chr3:3302156-3303697 FORWARD LENGTH=513	35	58422	1	1	1	1
124	AT2G31960.1	ATGSL03, GSL03, ATGSL3 | glucan synthase-like 3 | chr2:13589545-13600066 FORWARD LENGTH=1950	35	226610	1	1	1	1
125	AT3G44920.1	ATCHX11, CHX11 | cation/H+ exchanger 11 | chr3:16397038-16399725 REVERSE LENGTH=783	35	88836	1	1	1	1
126	AT4G17240.1	| unknown protein Other Eukaryotes - 10 (source: NCBI BLink). | chr1:13986436-13987289 FORWARD LENGTH=174",36,19903,2,2,1,1,	36	19903	2	2	1	1
127	AT2G43850.1	| Integrin-linked protein kinase family | chr2:18159517-18161984 REVERSE LENGTH=479	35	54656	1	1	1	1
128	AT5G56440.1	| F-box/RNI-like/FBD-like domains-containing protein | chr5:22855742-22857117 REVERSE LENGTH=430	35	49911	1	1	1	1
129	AT3G53230.1	| ATPase, AAA-type, CDC48 protein | chr3:19723416-19726489 FORWARD LENGTH=815	35	90928	2	2	1	1
130	AT2G37980.1	| O-fucosyltransferase family protein | chr2:15894162-15897452 REVERSE LENGTH=638	34	73074	1	1	1	1
131	AT1G79580.1	SMB, ANAC033 | NAC (No Apical Meristem) domain transcriptional regulator superfamily protein | chr1:29941020-29942925 REVERSE LENGTH=371	34	42540	1	1	1	1
132	AT4G13310.1	CYP71A20 | cytochrome P450, family 71, subfamily A, polypeptide 20 | chr4:7750453-7753049 FORWARD LENGTH=497	34	56738	2	1	1	1
133	AT5G57160.1	ATLIG4, LIG4 | DNA ligase IV | chr5:23155150-23161688 REVERSE LENGTH=1219	34	138639	1	1	1	1
134	ATCG00840.1	RPL23.1, RPL23 | ribosomal protein L23.1 | chrC:85862-86143 REVERSE LENGTH=93	34	10782	1	1	1	1
135	AT2G38820.1	| Protein of unknown function (DUF506) | chr2:16222271-16223393 FORWARD LENGTH=288	34	32856	1	1	1	1
136	AT5G10650.1	| RING/U-box superfamily protein | chr5:3365237-3367263 REVERSE LENGTH=525	34	57633	1	1	1	1
137	AT5G20590.1	TBL5 | TRICHOME BIREFRINGENCE-LIKE 5 | chr5:6963517-6966006 FORWARD LENGTH=485	34	55814	1	1	1	1
138	AT2G21870.1	MGP1 | copper ion binding cobalt ion binding zinc ion binding | chr2:9320456-9322618 REVERSE LENGTH=240"
139	AT3G04160.1	| unknown protein Other Eukaryotes - 546 (source: NCBI BLink). | chr3:1091647-1094296 REVERSE LENGTH=712",34,82789,1,1,1,1,
140	AT2G17110.1	| Protein of unknown function (DUF630 and DUF632) | chr2:7443366-7445969 REVERSE LENGTH=733	34	82951	1	1	1	1
141	AT1G48410.1	AGO1 | Stabilizer of iron transporter SufD / Polynucleotidyl transferase | chr1:17886285-17891892 REVERSE LENGTH=1048	34	116992	3	2	1	1
142	AT1G48280.1	| hydroxyproline-rich glycoprotein family protein | chr1:17835196-17837553 FORWARD LENGTH=558	34	62620	3	3	1	1
143	AT5G57190.1	PSD2 | phosphatidylserine decarboxylase 2 | chr5:23171531-23175364 REVERSE LENGTH=635	34	71506	1	1	1	1
144	AT4G15130.1	ATCCT2, CCT2 | phosphorylcholine cytidylyltransferase2 | chr4:8637793-8639388 FORWARD LENGTH=304	34	35191	1	1	1	1
145	AT3G59040.1	| Tetratricopeptide repeat (TPR)-like superfamily protein | chr3:21821495-21824233 REVERSE LENGTH=583	34	66303	1	1	1	1
146	AT3G60350.1	ARABIDILLO-2, ARABIDILLO2 | ARABIDILLO-2 | chr3:22306806-22310596 REVERSE LENGTH=928	34	101509	1	1	1	1
147	AT3G07920.1	| Translation initiation factor IF2/IF5 | chr3:2524787-2526229 REVERSE LENGTH=164	34	19327	1	1	1	1
148	AT1G79540.1	| Pentatricopeptide repeat (PPR) superfamily protein | chr1:29920334-29922676 REVERSE LENGTH=780	33	89851	2	1	1	1
149	AT2G19850.1	| unknown protein Has 0 Blast hits to 0 proteins in 0 species (source: NCBI BLink). | chr2:8568703-8569436 FORWARD LENGTH=128"	33	13743	1	1	1	1
150	AT5G03610.1	| GDSL-like Lipase/Acylhydrolase superfamily protein | chr5:915650-918326 FORWARD LENGTH=359	33	40448	1	1	1	1
151	AT2G22680.1	| Zinc finger (C3HC4-type RING finger) family protein | chr2:9645433-9647484 FORWARD LENGTH=683	33	74860	1	1	1	1
152	AT2G23080.1	| Protein kinase superfamily protein | chr2:9827228-9829343 FORWARD LENGTH=333	33	39468	1	1	1	1
153	AT5G20450.1	| CONTAINS InterPro DOMAIN/s: Dilute (InterPro:IPR002710)	33	39176	1	1	1	1
154	AT4G32320.1	APX6 | ascorbate peroxidase 6 | chr4:15602777-15605234 FORWARD LENGTH=329	32	36493	1	1	1	1
155	AT5G13810.1	| Glutaredoxin family protein | chr5:4455769-4456593 FORWARD LENGTH=274	32	31150	1	1	1	1
156	AT5G17680.1	| disease resistance protein (TIR-NBS-LRR class), putative | chr5:5822999-5827153 FORWARD LENGTH=1294	32	149147	1	0	1	0
157	AT4G30990.1	| ARM repeat superfamily protein | chr4:15084456-15097860 FORWARD LENGTH=2599	32	297142	2	2	1	1
158	AT3G47050.1	| Glycosyl hydrolase family protein | chr3:17328092-17330857 REVERSE LENGTH=612	32	67623	1	1	1	1
159	AT1G08315.1	| ARM repeat superfamily protein | chr1:2620500-2621477 REVERSE LENGTH=325	32	34603	1	1	1	1
160	AT1G05190.1	emb2394 | Ribosomal protein L6 family | chr1:1502515-1503738 REVERSE LENGTH=223	32	24736	2	2	1	1
161	AT1G30220.1	ATINT2, INT2 | inositol transporter 2 | chr1:10632957-10635439 REVERSE LENGTH=580	32	63960	1	1	1	1
162	AT4G04350.1	EMB2369 | tRNA synthetase class I (I, L, M and V) family protein | chr4:2128129-2133030 FORWARD LENGTH=973	32	111377	1	1	1	1
163	AT4G29520.1	| LOCATED IN: endoplasmic reticulum, plasma membrane	32	34710	1	1	1	1
164	AT5G12370.1	SEC10 | exocyst complex component sec10 | chr5:4003002-4008445 REVERSE LENGTH=825	32	90099	1	0	1	0
165	AT2G44060.1	| Late embryogenesis abundant protein, group 2 | chr2:18226922-18227988 FORWARD LENGTH=325	32	36152	1	1	1	1
166	AT4G02570.1	ATCUL1, CUL1, AXR6 | cullin 1 | chr4:1129315-1133435 FORWARD LENGTH=738	32	86845	1	1	1	1
167	AT2G02060.1	| Homeodomain-like superfamily protein | chr2:495691-497609 FORWARD LENGTH=256	32	28779	1	0	1	0
168	AT4G38500.1	| Protein of unknown function (DUF616) | chr4:18008418-18010693 FORWARD LENGTH=499	32	58139	1	1	1	1
169	AT3G19230.1	| Leucine-rich repeat (LRR) family protein | chr3:6661088-6663519 REVERSE LENGTH=519	32	57501	1	1	1	1
170	AT1G31440.1	| SH3 domain-containing protein | chr1:11256150-11258479 REVERSE LENGTH=439	32	49320	1	1	1	1
171	AT4G11790.1	| Pleckstrin homology (PH) domain superfamily protein | chr4:7090456-7093208 FORWARD LENGTH=443	32	47483	1	1	1	1
172	AT4G04500.1	CRK37 | cysteine-rich RLK (RECEPTOR-like protein kinase) 37 | chr4:2238411-2240767 FORWARD LENGTH=646	32	74037	1	0	1	0
173	AT3G20280.1	| RING/FYVE/PHD zinc finger superfamily protein | chr3:7071475-7074340 FORWARD LENGTH=743	31	79449	1	1	1	1
174	AT4G03550.1	ATGSL05, GSL05, ATGSL5, PMR4, GSL5 | glucan synthase-like 5 | chr4:1573513-1579195 FORWARD LENGTH=1780	31	207332	1	1	1	1
175	AT5G53970.1	| Tyrosine transaminase family protein | chr5:21910676-21912594 FORWARD LENGTH=414	31	46287	1	1	1	1
176	AT4G38840.1	| SAUR-like auxin-responsive protein family | chr4:18125174-18125473 REVERSE LENGTH=99	31	11150	1	1	1	1
177	AT5G61120.1	| BEST Arabidopsis thaliana protein match is: Polynucleotidyl transferase, ribonuclease H-like superfamily protein (TAIR:AT5G61090.1)	32	34710	1	1	1	1
178	AT5G63890.1	ATHDH, HISN8, HDH | histidinol dehydrogenase | chr5:25565600-25567879 REVERSE LENGTH=452	31	49294	1	1	1	1
179	AT1G27890.1	| Polynucleotidyl transferase, ribonuclease H-like superfamily protein | chr1:9714136-9715044 REVERSE LENGTH=302	31	35115	1	0	1	0
180	AT4G25990.1	CIL | CCT motif family protein | chr4:13191937-13193543 REVERSE LENGTH=394	31	44643	1	1	1	1

## Sheet: GST-MAPKKKK18-2
prot_hit_num	prot_acc	prot_desc	prot_score	prot_mass	prot_matches	prot_matches_sig	prot_sequences	prot_sequences_sig
1	AT1G05100.1	MAPKKK18 | mitogen-activated protein kinase kinase kinase 18 | chr1:1469679-1470698 FORWARD LENGTH=339	34390	38087	514	514	21	21
2	AT5G02490.1	| Heat shock protein 70 (Hsp 70) family protein | chr5:550296-552565 REVERSE LENGTH=653	798	71664	10	10	2	2
3	AT5G65210.1	TGA1 | bZIP transcription factor family protein | chr5:26059031-26060749 FORWARD LENGTH=368	457	42221	155	155	1	1
4	AT2G32510.1	MAPKKK17 | mitogen-activated protein kinase kinase kinase 17 | chr2:13798821-13799939 REVERSE LENGTH=372	324	41622	13	13	3	3
5	ATCG00780.1	RPL14 | ribosomal protein L14 | chrC:80696-81064 REVERSE LENGTH=122	320	13665	10	9	2	2
6	AT3G52280.1	GTE6 | general transcription factor group E6 | chr3:19389103-19391289 REVERSE LENGTH=369	299	42550	46	46	1	1
7	AT2G40500.1	| Protein kinase superfamily protein | chr2:16916330-16917217 FORWARD LENGTH=295	290	34207	10	10	1	1
8	AT1G18350.1	ATMKK7, BUD1, MKK7 | MAP kinase kinase 7 | chr1:6315686-6316609 FORWARD LENGTH=307	188	34617	5	5	2	2
9	AT5G64450.1	| BEST Arabidopsis thaliana protein match is: Putative endonuclease or glycosyl hydrolase (TAIR:AT3G62200.1) Other Eukaryotes - 9610 (source: NCBI BLink). | chr5:16926672-16927370 FORWARD LENGTH	163	20108	19	19	1	1
10	AT5G06540.1	| Pentatricopeptide repeat (PPR) superfamily protein | chr5:1999181-2001049 REVERSE LENGTH=622	158	71276	6	6	1	1
11	AT4G29610.1	| Cytidine/deoxycytidylate deaminase family protein | chr4:14517448-14518329 FORWARD LENGTH=293	140	32437	17	17	1	1
12	AT3G20250.1	APUM5, PUM5 | pumilio 5 | chr3:7059098-7062660 REVERSE LENGTH=961	119	107296	6	6	1	1
13	AT3G50240.1	KICP-02 | ATP binding microtubule motor family protein | chr3:18623380-18628784 REVERSE LENGTH=1051	105	119377	6	6	1	1
14	AT5G42330.1	| unknown protein Other Eukaryotes - 9610 (source: NCBI BLink). | chr5:16926672-16927370 FORWARD LENGTH=",92,23234,4,4,1,1,	92	23234	4	4	1	1
15	AT3G19340.1	| Protein of unknown function (DUF3754) | chr3:6701387-6704071 REVERSE LENGTH=487	87	57073	2	2	1	1
16	AT2G33750.1	ATPUP2, PUP2 | purine permease 2 | chr2:14271794-14273265 REVERSE LENGTH=358	86	39849	5	5	1	1
17	AT4G11670.1	| Protein of unknown function (DUF810) | chr4:7044401-7052971 REVERSE LENGTH=1117	81	127493	8	8	1	1
18	AT4G35750.1	| SEC14 cytosolic factor family protein / phosphoglyceride transfer family protein | chr4:16940865-16941674 REVERSE LENGTH=202	80	23653	4	4	1	1
19	AT5G58270.1	STA1, ATATM3, ATM3 | ABC transporter of the mitochondrion 3 | chr5:23562168-23567040 FORWARD LENGTH=728	79	80554	3	3	1	1
20	AT5G15200.1	| Ribosomal protein S4 | chr5:4935124-4936334 REVERSE LENGTH=198	79	23068	4	4	1	1
21	AT5G09520.1	| hydroxyproline-rich glycoprotein family protein | chr5:2958464-2958856 REVERSE LENGTH=130	78	14707	13	13	1	1
22	AT5G66420.1	| CONTAINS InterPro DOMAIN/s: Uncharacterised conserved protein UCP033271 (InterPro:IPR008322), TIM-barrel signal transduction protein, predicted (InterPro:IPR009215) Has 30201 Blast hits to 17322 proteins in 780 species: Archae - 1	77	70495	1	1	1	1
														77
23	AT1G16300.1	GAPCP-2 | glyceraldehyde-3-phosphate dehydrogenase of plastid 2 | chr1:5574433-5577406 FORWARD LENGTH=420		44956	1	1	1	1
24	AT4G13990.1	| Exostosin family protein | chr4:8084395-8085960 FORWARD LENGTH=521	77	61550	3	3	1	1
25	AT1G26773.1	| unknown protein Other Eukaryotes - 2996 (source: NCBI BLink). | chr1:9264404-9264580 FORWARD LENGTH=5"	75	6490	9	9	1	1
26	AT2G17090.1	SSP | Protein kinase protein with tetratricopeptide repeat domain | chr2:7435088-7437298 REVERSE LENGTH=465	73	52754	3	3	1	1
27	AT1G22450.1	COX6B, ATCOX6B2 | cytochrome C oxidase 6B | chr1:7925447-7926918 FORWARD LENGTH=191	72	21366	5	5	1	1
28	AT1G06645.1	| 2-oxoglutarate (2OG) and Fe(II)-dependent oxygenase superfamily protein | chr1:2034229-2035499 FORWARD LENGTH=366	71	41486	1	1	1	1
29	AT1G48650.1	| DEA(D/H)-box RNA helicase family protein | chr1:17989670-17995169 REVERSE LENGTH=1197	70	135134	4	4	1	1
30	AT1G51100.1	| unknown protein Has 26 Blast hits to 26 protei"	68	24238	6	6	1	1
31	AT1G48300.1	| unknown protein EXPRESSED DURING: 15 growth stages	68	31193	3	3	1	1
32	AT1G06530.1	| Tropomyosin-related | chr1:2001625-2002596 FORWARD LENGTH=323	66	36143	2	2	1	1
33	AT3G14590.1	NTMC2TYPE6.2, NTMC2T6.2 | Calcium-dependent lipid-binding (CaLB domain) family protein | chr3:4904448-4907506 REVERSE LENGTH=692	65	78517	2	2	1	1
34	AT4G19440.1	| Tetratricopeptide repeat (TPR)-like superfamily protein | chr4:10602006-10604483 REVERSE LENGTH=825	65	94393	3	3	1	1
35	AT5G63640.1	| ENTH/VHS/GAT family protein | chr5:25478935-25481221 FORWARD LENGTH=447	63	49484	3	3	1	1
36	AT1G11210.1	| Protein of unknown function (DUF761) | chr1:3755876-3756911 REVERSE LENGTH=308	60	35018	4	4	1	1
37	AT5G22610.1	| F-box/RNI-like/FBD-like domains-containing protein | chr5:7515217-7516916 FORWARD LENGTH=472	59	54429	1	1	1	1
38	AT4G26530.1	| Aldolase superfamily protein | chr4:13391566-13392937 FORWARD LENGTH=358	59	38500	2	2	1	1
39	AT5G66470.1	| RNA binding GTP binding | chr5:26541986-26544302 REVERSE LENGTH=427"	59	49084	4	4	1	1
40	AT5G13530.1	KEG | protein kinases ubiquitin-protein ligases | chr5:4345618-4354369 FORWARD LENGTH=1625	58	180218	2	2	1	1
41	AT4G28775.1	| unknown protein	58	16171	7	7	1	1
42	AT4G19130.1	| Replication factor-A protein 1-related | chr4:10466618-10469092 REVERSE LENGTH=784	56	86674	4	4	1	1
43	AT4G37910.1	mtHsc70-1 | mitochondrial heat shock protein 70-1 | chr4:17825368-17828099 REVERSE LENGTH=682	56	73260	2	2	2	2
44	AT2G47090.1	| zinc ion binding nucleic acid binding | chr2:19341444-19344297 REVERSE LENGTH=766"	56	86462	14	14	1	1
45	AT5G16020.1	GEX3 | gamete-expressed 3 | chr5:5229692-5232241 FORWARD LENGTH=641	56	73708	4	4	1	1
46	AT3G43920.1	DCL3, ATDCL3 | dicer-like 3 | chr3:15753548-15760830 FORWARD LENGTH=1531	56	173606	3	3	1	1
47	AT1G43560.1	Aty2, ty2 | thioredoxin Y2 | chr1:16398359-16399828 REVERSE LENGTH=167	55	18719	2	2	1	1
48	AT1G31410.1	| putrescine-binding periplasmic protein-related | chr1:11247094-11249345 REVERSE LENGTH=524	54	58440	2	2	2	2
49	AT3G02040.1	SRG3 | senescence-related gene 3 | chr3:348505-349909 REVERSE LENGTH=361	53	40919	1	1	1	1
50	AT1G58230.1	| binding | chr1:21566331-21578865 FORWARD LENGTH=2604	53	295352	5	5	1	1
51	AT1G64770.1	NDF2, NDH45 | NDH-dependent cyclic electron flow 1 | chr1:24057549-24059415 FORWARD LENGTH=348	53	38211	1	1	1	1
52	AT4G25300.1	| 2-oxoglutarate (2OG) and Fe(II)-dependent oxygenase superfamily protein | chr4:12945263-12946642 FORWARD LENGTH=356	52	40521	3	3	1	1
53	AT3G23680.1	| F-box associated ubiquitination effector family protein | chr3:8526366-8527173 REVERSE LENGTH=235	51	27470	3	3	1	1
54	AT2G44640.1	| FUNCTIONS IN: molecular_function unknown	51	49892	2	2	1	1
55	AT5G63290.1	| Radical SAM superfamily protein | chr5:25369349-25370894 REVERSE LENGTH=484	50	54472	2	2	1	1
56	AT3G20020.1	ATPRMT6, PRMT6 | protein arginine methyltransferase 6 | chr3:6984055-6987945 REVERSE LENGTH=435	49	48471	1	1	1	1
57	AT1G23380.1	KNAT6, KNAT6L, KNAT6S | KNOTTED1-like homeobox gene 6 | chr1:8297499-8302492 REVERSE LENGTH=327	49	37324	3	3	1	1
58	AT1G28210.1	ATJ1 | DNAJ heat shock family protein | chr1:9854598-9859884 FORWARD LENGTH=408	49	46064	2	2	1	1
59	AT4G01800.1	AGY1, AtcpSecA, SECA1 | Albino or Glassy Yellow 1 | chr4:770926-776131 REVERSE LENGTH=1022	48	115572	3	3	1	1
60	AT1G60790.1	TBL2 | Plant protein of unknown function (DUF828) | chr1:22380193-22382216 REVERSE LENGTH=541	48	61770	4	4	1	1
61	AT4G23600.1	CORI3, JR2 | Tyrosine transaminase family protein | chr4:12310657-12312885 FORWARD LENGTH=422	48	47331	1	1	1	1
62	AT1G55040.1	| zinc finger (Ran-binding) family protein | chr1:20534895-20538901 FORWARD LENGTH=849	46	95495	3	3	1	1
63	AT3G28370.1	| unknown protein	45	32468	2	2	1	1
64	AT3G19230.1	| Leucine-rich repeat (LRR) family protein | chr3:6661088-6663519 REVERSE LENGTH=519	45	57501	2	2	1	1
65	AT1G09150.1	| pseudouridine synthase and archaeosine transglycosylase (PUA) domain-containing protein | chr1:2946599-2948908 FORWARD LENGTH=181	45	20628	1	1	1	1
66	AT1G11690.1	| unknown protein BEST Arabidopsis thaliana protein match is: unknown protein (TAIR:AT3G20350.1)	45	29936	3	2	1	1
67	AT4G17350.1	| Plant protein of unknown function (DUF828) with plant pleckstrin homology-like region | chr4:9701582-9703358 FORWARD LENGTH=405	43	44960	2	2	1	1
68	AT4G16650.1	| O-fucosyltransferase family protein | chr4:9372727-9375910 FORWARD LENGTH=549	43	63862	3	3	1	1
69	AT2G37620.1	ACT1, AAc1 | actin 1 | chr2:15779761-15781241 FORWARD LENGTH=377	43	42001	1	1	1	1
70	AT1G67850.1	| Protein of unknown function (DUF707) | chr1:25439204-25441904 FORWARD LENGTH=404	43	46266	2	2	1	1
71	AT1G61400.1	| S-locus lectin protein kinase family protein | chr1:22654638-22657774 REVERSE LENGTH=819	42	92869	2	2	1	1
72	AT2G22680.1	| Zinc finger (C3HC4-type RING finger) family protein | chr2:9645433-9647484 FORWARD LENGTH=683	42	74860	2	2	1	1
73	AT1G01420.1	UGT72B3 | UDP-glucosyl transferase 72B3 | chr1:154566-156011 REVERSE LENGTH=481	42	52981	2	2	1	1
74	AT3G10940.1	| dual specificity protein phosphatase (DsPTP1) family protein | chr3:3422259-3423394 REVERSE LENGTH=282	42	32389	3	3	1	1
75	AT1G04750.1	VAMP7B, VAMP721, ATVAMP721, AT VAMP7B | vesicle-associated membrane protein 721 | chr1:1331857-1333426 REVERSE LENGTH=219	42	25025	5	3	1	1
76	AT5G16730.1	| Plant protein of unknown function (DUF827) | chr5:5497890-5500775 FORWARD LENGTH=853	41	96196	3	3	1	1
77	AT1G32320.1	ATMKK10, MKK10 | MAP kinase kinase 10 | chr1:11655156-11656073 FORWARD LENGTH=305	41	34414	1	1	1	1
78	AT5G57190.1	PSD2 | phosphatidylserine decarboxylase 2 | chr5:23171531-23175364 REVERSE LENGTH=635	41	71506	2	2	1	1
79	AT1G73820.1	| Ssu72-like family protein | chr1:27755740-27757158 REVERSE LENGTH=193	40	22372	1	1	1	1
80	AT1G16350.1	| Aldolase-type TIM barrel family protein | chr1:5590951-5592872 FORWARD LENGTH=502	40	54293	1	1	1	1
81	AT5G42230.1	scpl41 | serine carboxypeptidase-like 41 | chr5:16881749-16883917 FORWARD LENGTH=469	40	52783	1	1	1	1
82	AT1G10620.1	| Protein kinase superfamily protein | chr1:3509001-3511975 REVERSE LENGTH=718	40	77732	1	1	1	1
83	AT3G56190.1	ALPHA-SNAP2, ASNAP | alpha-soluble NSF attachment protein 2 | chr3:20846119-20848356 REVERSE LENGTH=289	40	33102	1	1	1	1
84	AT5G55090.1	MAPKKK15 | mitogen-activated protein kinase kinase kinase 15 | chr5:22356852-22358198 REVERSE LENGTH=448	40	51511	1	1	1	1
85	AT2G20800.1	NDB4 | NAD(P)H dehydrogenase B4 | chr2:8953252-8955699 REVERSE LENGTH=582	39	65652	1	1	1	1
86	AT1G76860.1	| Small nuclear ribonucleoprotein family protein | chr1:28854594-28855637 REVERSE LENGTH=98	39	11279	1	1	1	1
87	AT1G09000.1	ANP1, MAPKKK1, NP1 | NPK1-related protein kinase 1 | chr1:2891111-2894987 FORWARD LENGTH=666	39	74021	1	1	1	1
88	AT1G18610.1	| Galactose oxidase/kelch repeat superfamily protein | chr1:6405779-6408831 FORWARD LENGTH=556	38	61326	1	1	1	1
89	AT5G43080.1	CYCA3 1 | Cyclin A3 1 | chr5:17293227-17294789 FORWARD LENGTH=355",38,41251,1,1,1,1,	38	41251	1	1	1	1
90	AT4G26190.1	| Haloacid dehalogenase-like hydrolase (HAD) superfamily protein | chr4:13262473-13266282 REVERSE LENGTH=1057	38	118665	1	1	1	1
91	AT4G17240.1	| unknown protein Has 1142 Blast hits to 1055 proteins in 252 species	38	38563	2	2	2	2
92	AT1G63295.1	| Remorin family protein | chr1:23474129-23475300 REVERSE LENGTH=151	38	17721	1	1	1	1
93	AT2G47500.1	| P-loop nucleoside triphosphate hydrolases superfamily protein with CH (Calponin Homology) domain | chr2:19493247-19497882 FORWARD LENGTH=983	38	109080	2	2	1	1
94	AT3G23310.1	| AGC (cAMP-dependent, cGMP-dependent and protein kinase C) kinase family protein | chr3:8339799-8343355 FORWARD LENGTH=568	38	65695	3	3	1	1
95	AT3G03330.1	| NAD(P)-binding Rossmann-fold superfamily protein | chr3:783572-786148 REVERSE LENGTH=328	38	35904	2	2	1	1
96	AT4G16442.1	| Uncharacterised protein family (UPF0497) | chr4:9272042-9272970 REVERSE LENGTH=182	38	20262	1	1	1	1
97	AT5G07920.1	DGK1, ATDGK1 | diacylglycerol kinase1 | chr5:2525197-2528396 REVERSE LENGTH=728	37	80990	3	3	1	1
98	AT3G11490.1	| rac GTPase activating protein | chr3:3617523-3619567 REVERSE LENGTH=435	37	49041	1	1	1	1
99	AT3G44920.1	ATCHX11, CHX11 | cation/H+ exchanger 11 | chr3:16397038-16399725 REVERSE LENGTH=783	37	88836	2	2	1	1
100	AT2G17110.1	| Protein of unknown function (DUF630 and DUF632) | chr2:7443366-7445969 REVERSE LENGTH=733	37	82951	2	2	1	1
101	AT3G29300.1	| unknown protein Has 451 Blast hits to 349 proteins in 91 sp"	37	23098	1	1	1	1
102	AT2G01510.1	| Tetratricopeptide repeat (TPR)-like superfamily protein | chr2:230752-232506 REVERSE LENGTH=584	37	66856	2	2	2	2
103	AT3G52510.1	| F-box associated ubiquitination effector family protein | chr3:19469652-19470378 REVERSE LENGTH=216	37	25240	1	1	1	1
104	AT2G23080.1	| Protein kinase superfamily protein | chr2:9827228-9829343 FORWARD LENGTH=333	37	39468	2	2	1	1
105	AT3G09820.1	ADK1, ATADK1 | adenosine kinase 1 | chr3:3012122-3014624 FORWARD LENGTH=344	37	38180	2	2	1	1
106	AT2G41350.2	| unknown protein	36	33647	2	0	1	0
107	AT5G37351.1	| unknown protein Other Eukaryotes - 2996 (source: NCBI BLink). | chr5:14797306-14797497 REVERSE LENGTH",36,7406,1,1,1,1,	36	7406	1	1	1	1
108	AT3G48120.1	| unknown protein Other Eukaryotes - 4496 (source: NCBI BLink). | chr3:17772137-17774550 FORWARD LENGTH"	36	37814	1	1	1	1
109	AT1G07980.1	NF-YC10 | nuclear factor Y, subunit C10 | chr1:2473523-2474910 REVERSE LENGTH=206	36	23013	1	1	1	1
110	AT3G16290.1	EMB2083 | AAA-type ATPase family protein | chr3:5521187-5524995 REVERSE LENGTH=876	36	100031	1	1	1	1
111	AT5G41740.1	| Disease resistance protein (TIR-NBS-LRR class) family | chr5:16688687-16692235 FORWARD LENGTH=1046	36	118471	1	1	1	1
112	AT1G68010.1	HPR, ATHPR1 | hydroxypyruvate reductase | chr1:25493418-25495720 FORWARD LENGTH=386	36	42405	1	1	1	1
113	AT3G17240.1	mtLPD2 | lipoamide dehydrogenase 2 | chr3:5890278-5892166 REVERSE LENGTH=507	35	54182	1	1	1	1
114	AT3G47050.1	| Glycosyl hydrolase family protein | chr3:17328092-17330857 REVERSE LENGTH=612	35	67623	3	2	1	1
115	AT1G76810.1	| eukaryotic translation initiation factor 2 (eIF-2) family protein | chr1:28831366-28836310 REVERSE LENGTH=1294	35	142535	2	2	1	1
116	AT1G36925.1	| unknown protein Other Eukaryotes - 10 (source: NCBI BLink). | chr1:13986436-13987289 FORWARD LENGTH=174",35,19903,2,2,1,1,	35	19903	2	2	1	1
117	AT3G09830.1	| Protein kinase superfamily protein | chr3:3017199-3018696 FORWARD LENGTH=418	35	46991	1	1	1	1
118	AT4G22760.1	| Tetratricopeptide repeat (TPR)-like superfamily protein | chr4:11960553-11962289 FORWARD LENGTH=578	35	65188	2	1	1	1
119	AT3G21510.1	AHP1 | histidine-containing phosphotransmitter 1 | chr3:7578432-7579537 REVERSE LENGTH=154	35	17788	3	3	1	1
120	AT5G58820.1	| Subtilisin-like serine endopeptidase family protein | chr5:23751956-23754773 FORWARD LENGTH=703	35	76017	1	1	1	1
121	AT2G35360.1	| ubiquitin family protein | chr2:14889311-14890799 REVERSE LENGTH=225	35	25505	1	1	1	1
122	AT5G19150.1	| pfkB-like carbohydrate kinase family protein | chr5:6426280-6428402 REVERSE LENGTH=365	35	39704	1	1	1	1
123	AT5G58340.1	| myb-like HTH transcriptional regulator family protein | chr5:23582607-23584245 FORWARD LENGTH=448	35	50669	2	1	1	1
124	AT2G28760.1	UXS6 | UDP-XYL synthase 6 | chr2:12336469-12338642 REVERSE LENGTH=343	35	38735	1	1	1	1
125	AT1G02270.1	| Calcium-binding endonuclease/exonuclease/phosphatase family | chr1:443301-446197 REVERSE LENGTH=484	34	55853	1	1	1	1
126	AT5G23300.1	PYRD | pyrimidine d | chr5:7847792-7850243 REVERSE LENGTH=460	34	48746	1	1	1	1
127	AT1G30690.1	| Sec14p-like phosphatidylinositol transfer family protein | chr1:10888284-10890085 FORWARD LENGTH=540	34	61198	1	1	1	1
128	AT1G20930.1	CDKB2 2 | cyclin-dependent kinase B2 | chr1:7292752-7294664 REVERSE LENGTH=315",34,36008,1,1,1,1,	34	36008	1	1	1	1
129	AT5G62480.1	ATGSTU9, GST14, GST14B, GSTU9 | glutathione S-transferase tau 9 | chr5:25088775-25089566 REVERSE LENGTH=240	34	27640	1	1	1	1
130	AT1G48690.1	| Auxin-responsive GH3 family protein | chr1:18009105-18009878 REVERSE LENGTH=190	34	21725	1	1	1	1
131	AT2G47160.1	BOR1 | HCO3- transporter family | chr2:19357740-19360787 REVERSE LENGTH=704	34	78968	1	1	1	1
132	AT5G20590.1	TBL5 | TRICHOME BIREFRINGENCE-LIKE 5 | chr5:6963517-6966006 FORWARD LENGTH=485	34	55814	1	1	1	1
133	AT1G66420.1	| DNA-binding storekeeper protein-related transcriptional regulator | chr1:24777184-24778032 FORWARD LENGTH=282	34	32668	1	1	1	1
134	AT5G53950.1	CUC2, ANAC098, ATCUC2 | NAC (No Apical Meristem) domain transcriptional regulator superfamily protein | chr5:21901966-21903795 REVERSE LENGTH=375	34	41684	1	1	1	1
135	AT5G42690.1	| Protein of unknown function, DUF547 | chr5:17116630-17119492 REVERSE LENGTH=539	34	61324	1	1	1	1
136	AT3G13682.1	LDL2 | LSD1-like2 | chr3:4479193-4481509 REVERSE LENGTH=746	34	82758	1	1	1	1
137	AT4G38500.1	| Protein of unknown function (DUF616) | chr4:18008418-18010693 FORWARD LENGTH=499	33	58139	1	1	1	1
138	AT5G44720.1	| Molybdenum cofactor sulfurase family protein | chr5:18043086-18045275 FORWARD LENGTH=308	33	34961	1	1	1	1
139	AT2G47820.1	| unknown protein Other Eukaryotes"	33	91451	1	1	1	1
140	AT2G37770.1	| NAD(P)-linked oxidoreductase superfamily protein | chr2:15834888-15836390 FORWARD LENGTH=283	33	32028	1	1	1	1
141	AT1G03900.1	ATNAP4, NAP4 | non-intrinsic ABC protein 4 | chr1:991252-992852 FORWARD LENGTH=272	32	30007	2	1	1	1
142	AT2G24690.1	| Transcriptional factor B3 family protein | chr2:10499551-10503110 REVERSE LENGTH=777	32	87699	1	1	1	1
143	AT4G05210.1	| Trimeric LpxA-like enzymes superfamily protein | chr4:2682867-2684867 FORWARD LENGTH=330	32	36237	2	2	1	1
144	AT3G10570.1	CYP77A6 | cytochrome P450, family 77, subfamily A, polypeptide 6 | chr3:3302156-3303697 FORWARD LENGTH=513	32	58422	1	1	1	1
145	AT5G39370.1	| Curculin-like (mannose-binding) lectin family protein | chr5:15757717-15758109 FORWARD LENGTH=130	32	14892	1	1	1	1
146	AT3G21000.1	| Gag-Pol-related retrotransposon family protein | chr3:7363921-7365138 FORWARD LENGTH=405	32	46568	2	1	1	1
147	AT1G21070.1	| Nucleotide-sugar transporter family protein | chr1:7376148-7377810 REVERSE LENGTH=348	32	38432	1	0	1	0
148	AT1G53390.1	| P-loop containing nucleoside triphosphate hydrolases superfamily protein | chr1:19918197-19923579 FORWARD LENGTH=1109	32	124453	1	1	1	1
149	AT3G25260.1	| Major facilitator superfamily protein | chr3:9199594-9201764 FORWARD LENGTH=515	32	57537	1	1	1	1
150	AT5G66190.2	ATLFNR1 | ferredoxin-NADP(+)-oxidoreductase 1 | chr5:26451203-26452616 REVERSE LENGTH=262	32	29849	1	1	1	1
151	AT1G25350.1	OVA9 | glutamine-tRNA ligase, putative / glutaminyl-tRNA synthetase, putative / GlnRS, putative | chr1:8889280-8894205 REVERSE LENGTH=795	32	91603	1	1	1	1
152	AT1G05810.1	ARA, ARA-1, ATRAB11D, ATRABA5E, RABA5E | RAB GTPase homolog A5E | chr1:1748314-1749350 FORWARD LENGTH=261	32	28979	1	0	1	0
153	AT1G51130.1	| Nse4, component of Smc5/6 DNA repair complex | chr1:18939480-18941560 REVERSE LENGTH=403	32	45330	1	1	1	1
154	AT3G04950.1	| CONTAINS InterPro DOMAIN/s: SEC-C motif (InterPro:IPR004027) Other Eukaryotes - 61 (source: NCBI BLink). | chr3:1371",32,25870,1,1,1,1,	32	25870	1	1	1	1
155	AT5G26280.1	| TRAF-like family protein | chr5:9208724-9210403 FORWARD LENGTH=350	32	39421	1	1	1	1
156	AT3G60350.1	ARABIDILLO-2, ARABIDILLO2 | ARABIDILLO-2 | chr3:22306806-22310596 REVERSE LENGTH=928	31	101509	1	0	1	0
157	AT4G27080.1	ATPDIL5-4, ATPDI7, PDI7, PDIL5-4 | PDI-like 5-4 | chr4:13589156-13593335 FORWARD LENGTH=480	31	54181	1	0	1	0
158	AT4G14710.1	ATARD2 | RmlC-like cupins superfamily protein | chr4:8424897-8426360 REVERSE LENGTH=199	31	23479	1	1	1	1
159	AT1G02520.1	PGP11 | P-glycoprotein 11 | chr1:524134-528745 FORWARD LENGTH=1278	31	137994	1	0	1	0
160	AT3G59040.1	| Tetratricopeptide repeat (TPR)-like superfamily protein | chr3:21821495-21824233 REVERSE LENGTH=583	31	66303	1	1	1	1
161	AT3G22250.1	| UDP-Glycosyltransferase superfamily protein | chr3:7867806-7870053 FORWARD LENGTH=461	31	52480	1	1	1	1
162	AT4G15810.1	| P-loop containing nucleoside triphosphate hydrolases superfamily protein | chr4:8989162-8992591 REVERSE LENGTH=918	31	100223	1	0	1	0
163	AT1G79340.1	AtMC4, MC4 | metacaspase 4 | chr1:29842849-29844368 FORWARD LENGTH=418	31	45869	1	1	1	1
164	AT5G11360.1	| Interleukin-1 receptor-associated kinase 4 protein | chr5:3625836-3626604 REVERSE LENGTH=196	31	22323	1	1	1	1
165	AT1G64800.1	| DNA binding sequence-specific DNA binding transcription factors | chr1:24085086-24085433 FORWARD LENGTH=115",31,13630,1,1,1,1,	31	13630	1	1	1	1
166	AT3G26650.1	GAPA, GAPA-1 | glyceraldehyde 3-phosphate dehydrogenase A subunit | chr3:9795226-9796848 FORWARD LENGTH=396	31	42693	1	1	1	1

## Sheet: GST-MAPKKK18-3
prot_hit_num	prot_acc	prot_desc	prot_score	prot_mass	prot_matches	prot_matches_sig	prot_sequences	prot_sequences_sig
1	AT1G05100.1	MAPKKK18 | mitogen-activated protein kinase kinase kinase 18 | chr1:1469679-1470698 FORWARD LENGTH=339	41520	38087	651	649	21	21
2	AT5G65210.1	TGA1 | bZIP transcription factor family protein | chr5:26059031-26060749 FORWARD LENGTH=368	473	42221	230	230	1	1
3	AT2G32510.1	MAPKKK17 | mitogen-activated protein kinase kinase kinase 17 | chr2:13798821-13799939 REVERSE LENGTH=372	436	41622	20	20	4	4
4	ATCG00780.1	RPL14 | ribosomal protein L14 | chrC:80696-81064 REVERSE LENGTH=122	348	13665	9	9	1	1
5	AT2G47090.1	| zinc ion binding nucleic acid binding | chr2:19341444-19344297 REVERSE LENGTH=766"	284	86462	83	83	1	1
6	AT2G40500.1	| Protein kinase superfamily protein | chr2:16916330-16917217 FORWARD LENGTH=295	277	34207	10	10	1	1
7	AT3G52280.1	GTE6 | general transcription factor group E6 | chr3:19389103-19391289 REVERSE LENGTH=369	217	42550	34	34	1	1
8	AT1G29740.1	| Leucine-rich repeat transmembrane protein kinase | chr1:10407379-10412997 REVERSE LENGTH=1078	200	121219	8	8	1	1
9	AT5G64450.1	| BEST Arabidopsis thaliana protein match is: Putative endonuclease or glycosyl hydrolase (TAIR:AT3G62200.1)	192	20108	24	24	1	1
10	AT1G16030.1	Hsp70b | heat shock protein 70B | chr1:5502386-5504326 REVERSE LENGTH=646	168	71192	2	2	1	1
11	AT5G09520.1	| hydroxyproline-rich glycoprotein family protein | chr5:2958464-2958856 REVERSE LENGTH=130	147	14707	32	32	2	2
12	AT4G29610.1	| Cytidine/deoxycytidylate deaminase family protein | chr4:14517448-14518329 FORWARD LENGTH=293	145	32437	20	20	1	1
13	AT1G18350.1	ATMKK7, BUD1, MKK7 | MAP kinase kinase 7 | chr1:6315686-6316609 FORWARD LENGTH=307	141	34617	3	3	1	1
14	AT5G42330.1	| unknown protein Other Eukaryotes - 9610 (source: NCBI BLink). | chr5:16926672-16927370 FORWARD LENGTH="	141	23234	6	6	1	1
15	AT2G33750.1	ATPUP2, PUP2 | purine permease 2 | chr2:14271794-14273265 REVERSE LENGTH=358	129	39849	11	11	1	1
16	AT4G01800.1	AGY1, AtcpSecA, SECA1 | Albino or Glassy Yellow 1 | chr4:770926-776131 REVERSE LENGTH=1022	125	115572	3	3	1	1
17	AT4G21660.1	| proline-rich spliceosome-associated (PSP) family protein | chr4:11506259-11509772 REVERSE LENGTH=584	106	66838	3	3	1	1
18	AT5G06540.1	| Pentatricopeptide repeat (PPR) superfamily protein | chr5:1999181-2001049 REVERSE LENGTH=622	103	71276	5	5	1	1
19	AT2G44990.1	CCD7, MAX3, ATCCD7 | carotenoid cleavage dioxygenase 7 | chr2:18558938-18561621 FORWARD LENGTH=629	97	71311	3	3	1	1
20	AT3G19340.1	| Protein of unknown function (DUF3754) | chr3:6701387-6704071 REVERSE LENGTH=487	92	57073	2	2	1	1
21	AT1G23380.1	KNAT6, KNAT6L, KNAT6S | KNOTTED1-like homeobox gene 6 | chr1:8297499-8302492 REVERSE LENGTH=327	92	37324	10	10	1	1
22	AT5G58140.1	PHOT2, NPL1 | phototropin 2 | chr5:23524771-23529993 FORWARD LENGTH=915	90	102868	8	8	1	1
23	AT5G39370.1	| Curculin-like (mannose-binding) lectin family protein | chr5:15757717-15758109 FORWARD LENGTH=130	89	14892	7	7	1	1
24	AT4G15330.1	CYP705A1 | cytochrome P450, family 705, subfamily A, polypeptide 1 | chr4:8751523-8753134 REVERSE LENGTH=513	83	58779	5	5	1	1
25	AT1G11210.1	| Protein of unknown function (DUF761) | chr1:3755876-3756911 REVERSE LENGTH=308	81	35018	6	6	1	1
26	AT4G35750.1	| SEC14 cytosolic factor family protein / phosphoglyceride transfer family protein | chr4:16940865-16941674 REVERSE LENGTH=202	81	23653	5	5	1	1
27	AT2G43160.1	| ENTH/VHS family protein | chr2:17948884-17953267 FORWARD LENGTH=895	79	95418	3	3	1	1
28	AT1G09150.1	| pseudouridine synthase and archaeosine transglycosylase (PUA) domain-containing protein | chr1:2946599-2948908 FORWARD LENGTH=181	79	20628	2	2	1	1
29	AT1G55040.1	| zinc finger (Ran-binding) family protein | chr1:20534895-20538901 FORWARD LENGTH=849	75	95495	5	5	1	1
30	AT1G48300.1	| unknown protein	75	31193	2	2	1	1
31	AT1G06530.1	| Tropomyosin-related | chr1:2001625-2002596 FORWARD LENGTH=323	75	36143	2	2	1	1
32	AT1G80650.1	RTL1 | RNAse THREE-like protein 1 | chr1:30314609-30315600 FORWARD LENGTH=198	74	22834	1	1	1	1
33	AT5G63640.1	| ENTH/VHS/GAT family protein | chr5:25478935-25481221 FORWARD LENGTH=447	73	49484	4	4	1	1
34	AT3G28370.1	| unknown protein	73	32468	5	5	1	1
35	AT1G16350.1	| Aldolase-type TIM barrel family protein | chr1:5590951-5592872 FORWARD LENGTH=502	73	54293	3	3	1	1
36	AT5G52530.1	| dentin sialophosphoprotein-related | chr5:21318215-21320882 FORWARD LENGTH=828	72	92638	5	5	1	1
37	AT3G50240.1	KICP-02 | ATP binding microtubule motor family protein | chr3:18623380-18628784 REVERSE LENGTH=1051	72	119377	5	5	1	1
38	AT1G04920.1	ATSPS3F, SPS3F | sucrose phosphate synthase 3F | chr1:1391674-1395756 REVERSE LENGTH=1062	70	119999	2	2	1	1
39	AT5G17430.1	BBM | Integrase-type DNA-binding superfamily protein | chr5:5742542-5745568 REVERSE LENGTH=584	68	64781	6	6	1	1
40	AT4G20360.1	ATRAB8D, ATRABE1B, RABE1b | RAB GTPase homolog E1B | chr4:10990036-10991466 FORWARD LENGTH=476	68	51828	1	1	1	1
41	AT1G43560.1	Aty2, ty2 | thioredoxin Y2 | chr1:16398359-16399828 REVERSE LENGTH=167	67	18719	1	1	1	1
42	AT4G28775.1	| unknown protein	66	16171	12	12	1	1
43	AT1G51100.1	| unknown protein	66	24238	6	6	1	1
44	AT5G15200.1	| Ribosomal protein S4 | chr5:4935124-4936334 REVERSE LENGTH=198	63	23068	3	3	1	1
45	AT1G06645.1	| 2-oxoglutarate (2OG) and Fe(II)-dependent oxygenase superfamily protein | chr1:2034229-2035499 FORWARD LENGTH=366	61	41486	1	1	1	1
46	AT4G13990.1	| Exostosin family protein | chr4:8084395-8085960 FORWARD LENGTH=521	59	61550	3	3	1	1
47	AT1G04640.1	LIP2 | lipoyltransferase 2 | chr1:1292541-1293248 FORWARD LENGTH=235	58	26543	2	2	1	1
48	AT5G66420.1	| CONTAINS InterPro DOMAIN/s: Uncharacterised conserved protein UCP033271 (InterPro:IPR008322), TIM-barrel signal transduction protein, predicted (InterPro:IPR009215) Has 30201 Blast hits to 17322 proteins in 780 species: Archae - 12	55	70495	1	1	1	1
49	AT1G11690.1	| unknown protein	55	29936	1	1	1	1
50	AT5G13530.1	KEG | protein kinases ubiquitin-protein ligases | chr5:4345618-4354369 FORWARD LENGTH=1625",55,180218,2,2,1,1,	55	180218	2	2	1	1
51	AT1G65540.1	| LETM1-like protein | chr1:24362382-24366011 REVERSE LENGTH=736	54	83738	1	1	1	1
52	AT4G16442.1	| Uncharacterised protein family (UPF0497) | chr4:9272042-9272970 REVERSE LENGTH=182	52	20262	2	2	1	1
53	AT2G43850.1	| Integrin-linked protein kinase family | chr2:18159517-18161984 REVERSE LENGTH=479	51	54656	4	4	1	1
54	AT4G19130.1	| Replication factor-A protein 1-related | chr4:10466618-10469092 REVERSE LENGTH=784	51	86674	4	4	1	1
55	AT2G16070.1	PDV2 | plastid division2 | chr2:6984072-6984746 REVERSE LENGTH=224	51	24894	2	2	1	1
56	AT4G21490.1	NDB3 | NAD(P)H dehydrogenase B3 | chr4:11436495-11439326 REVERSE LENGTH=580	51	65583	1	1	1	1
57	AT5G66470.1	| RNA binding GTP binding | chr5:26541986-26544302 REVERSE LENGTH=427"	51	49084	4	4	1	1
58	AT4G20850.1	TPP2 | tripeptidyl peptidase ii | chr4:11160935-11169889 REVERSE LENGTH=1380	51	153147	3	3	2	2
59	AT5G48600.1	ATSMC3, ATCAP-C, ATSMC4, SMC3 | structural maintenance of chromosome 3 | chr5:19701908-19709091 FORWARD LENGTH=1241	50	141365	2	2	1	1
60	AT1G28210.1	ATJ1 | DNAJ heat shock family protein | chr1:9854598-9859884 FORWARD LENGTH=408	49	46064	2	2	1	1
61	AT5G16020.1	GEX3 | gamete-expressed 3 | chr5:5229692-5232241 FORWARD LENGTH=641	48	73708	3	3	1	1
62	AT5G16730.1	| Plant protein of unknown function (DUF827) | chr5:5497890-5500775 FORWARD LENGTH=853	47	96196	4	2	1	1
63	AT5G20320.1	DCL4, ATDCL4 | dicer-like 4 | chr5:6859571-6869068 REVERSE LENGTH=1702	47	193318	2	2	1	1
64	AT5G58270.1	STA1, ATATM3, ATM3 | ABC transporter of the mitochondrion 3 | chr5:23562168-23567040 FORWARD LENGTH=728	47	80554	1	1	1	1
65	AT1G58230.1	| binding | chr1:21566331-21578865 FORWARD LENGTH=2604	47	295352	2	2	1	1
66	AT2G17090.1	SSP | Protein kinase protein with tetratricopeptide repeat domain | chr2:7435088-7437298 REVERSE LENGTH=465	46	52754	1	1	1	1
67	AT3G18730.1	TSK, MGO3, BRU1 | tetratricopeptide repeat (TPR)-containing protein | chr3:6446062-6453045 REVERSE LENGTH=1311	46	148367	1	1	1	1
68	AT3G59040.1	| Tetratricopeptide repeat (TPR)-like superfamily protein | chr3:21821495-21824233 REVERSE LENGTH=583	46	66303	3	3	1	1
69	AT2G38660.1	| Amino acid dehydrogenase family protein | chr2:16166392-16168194 FORWARD LENGTH=352	45	38392	2	2	1	1
70	AT1G64790.1	ILA | ILITYHIA | chr1:24065232-24081908 REVERSE LENGTH=2610	45	286530	3	3	1	1
71	AT1G78840.1	| F-box/RNI-like/FBD-like domains-containing protein | chr1:29639290-29640817 REVERSE LENGTH=439	45	50892	1	1	1	1
72	AT3G61560.1	| Reticulon family protein | chr3:22777918-22779171 FORWARD LENGTH=253	44	28889	1	1	1	1
73	AT3G20250.1	APUM5, PUM5 | pumilio 5 | chr3:7059098-7062660 REVERSE LENGTH=961	44	107296	1	1	1	1
74	AT4G08430.1	| Ulp1 protease family protein | chr4:5347396-5350436 REVERSE LENGTH=808	44	93195	1	1	1	1
75	AT3G45180.1	| Ubiquitin-like superfamily protein | chr3:16538991-16539212 REVERSE LENGTH=73	44	8662	1	1	1	1
76	AT4G24560.1	UBP16 | ubiquitin-specific protease 16 | chr4:12679493-12684528 REVERSE LENGTH=1008	44	111819	1	1	1	1
77	AT1G03080.1	| kinase interacting (KIP1-like) family protein | chr1:731794-737332 REVERSE LENGTH=1733	44	199347	3	3	2	2
78	AT4G04350.1	EMB2369 | tRNA synthetase class I (I, L, M and V) family protein | chr4:2128129-2133030 FORWARD LENGTH=973	44	111377	4	3	1	1
79	AT3G23310.1	| AGC (cAMP-dependent, cGMP-dependent and protein kinase C) kinase family protein | chr3:8339799-8343355 FORWARD LENGTH=568	44	65695	3	3	1	1
80	AT4G16650.1	| O-fucosyltransferase family protein | chr4:9372727-9375910 FORWARD LENGTH=549	44	63862	3	3	1	1
81	AT1G60790.1	TBL2 | Plant protein of unknown function (DUF828) | chr1:22380193-22382216 REVERSE LENGTH=541	43	61770	2	2	1	1
82	AT1G48930.1	AtGH9C1, GH9C1 | glycosyl hydrolase 9C1 | chr1:18101782-18104587 REVERSE LENGTH=627	43	69266	2	2	1	1
83	AT4G17350.1	| Plant protein of unknown function (DUF828) with plant pleckstrin homology-like region | chr4:9701582-9703358 FORWARD LENGTH=405	43	44960	2	2	1	1
84	AT3G43920.1	DCL3, ATDCL3 | dicer-like 3 | chr3:15753548-15760830 FORWARD LENGTH=1531	42	173606	1	1	1	1
85	AT1G40104.1	| unknown protein	42	72326	3	3	1	1
86	AT3G10570.1	CYP77A6 | cytochrome P450, family 77, subfamily A, polypeptide 6 | chr3:3302156-3303697 FORWARD LENGTH=513	42	58422	1	1	1	1
87	AT5G57190.1	PSD2 | phosphatidylserine decarboxylase 2 | chr5:23171531-23175364 REVERSE LENGTH=635	41	71506	2	2	1	1
88	AT1G61400.1	| S-locus lectin protein kinase family protein | chr1:22654638-22657774 REVERSE LENGTH=819	41	92869	4	3	1	1
89	AT5G03610.1	| GDSL-like Lipase/Acylhydrolase superfamily protein | chr5:915650-918326 FORWARD LENGTH=359	41	40448	2	2	1	1
90	AT5G63290.1	| Radical SAM superfamily protein | chr5:25369349-25370894 REVERSE LENGTH=484	41	54472	1	1	1	1
91	AT4G29910.1	ORC5, ATORC5 | origin recognition complex protein 5 | chr4:14628154-14630055 REVERSE LENGTH=534	41	61106	1	1	1	1
92	AT3G60920.1	| CONTAINS InterPro DOMAIN/s: Beige/BEACH (InterPro:IPR000409)	40	214499	1	1	1	1
93	AT1G26773.1	| unknown protein	40	6490	4	4	1	1
94	AT5G20590.1	TBL5 | TRICHOME BIREFRINGENCE-LIKE 5 | chr5:6963517-6966006 FORWARD LENGTH=485	40	55814	2	2	1	1
95	AT1G76860.1	| Small nuclear ribonucleoprotein family protein | chr1:28854594-28855637 REVERSE LENGTH=98	39	11279	1	1	1	1
96	AT2G42470.1	| TRAF-like family protein | chr2:17679887-17685187 REVERSE LENGTH=898	39	103698	2	2	1	1
97	AT5G57320.1	VLN5 | villin, putative | chr5:23212690-23217549 FORWARD LENGTH=962	39	108310	1	1	1	1
98	AT4G26965.1	| NADH:ubiquinone oxidoreductase, 17.2kDa subunit | chr4:13539717-13542041 FORWARD LENGTH=184	39	20968	1	1	1	1
99	AT3G20280.1	| RING/FYVE/PHD zinc finger superfamily protein | chr3:7071475-7074340 FORWARD LENGTH=743	39	79449	2	2	1	1
100	AT1G74310.1	ATHSP101, HSP101, HOT1 | heat shock protein 101 | chr1:27936715-27939862 REVERSE LENGTH=911	39	101416	2	2	1	1
101	AT2G45590.1	| Protein kinase superfamily protein | chr2:18786725-18788776 FORWARD LENGTH=683	38	76197	1	1	1	1
102	AT1G04750.1	VAMP7B, VAMP721, ATVAMP721, AT VAMP7B | vesicle-associated membrane protein 721 | chr1:1331857-1333426 REVERSE LENGTH=219	38	25025	1	1	1	1
103	AT2G20800.1	NDB4 | NAD(P)H dehydrogenase B4 | chr2:8953252-8955699 REVERSE LENGTH=582	38	65652	1	1	1	1
104	AT5G09930.1	ATGCN2, GCN2 | ABC transporter family protein | chr5:3097643-3100241 REVERSE LENGTH=678	38	76765	2	2	2	2
105	AT5G07920.1	DGK1, ATDGK1 | diacylglycerol kinase1 | chr5:2525197-2528396 REVERSE LENGTH=728	38	80990	1	1	1	1
106	AT3G28190.1	| unknown protein	37	13293	1	1	1	1
107	AT1G09000.1	ANP1, MAPKKK1, NP1 | NPK1-related protein kinase 1 | chr1:2891111-2894987 FORWARD LENGTH=666	37	74021	1	1	1	1
108	AT3G07270.1	| GTP cyclohydrolase I | chr3:2315451-2317059 FORWARD LENGTH=466	37	51945	1	1	1	1
109	AT1G48280.1	| hydroxyproline-rich glycoprotein family protein | chr1:17835196-17837553 FORWARD LENGTH=558	37	62620	8	8	1	1
110	AT1G08410.1	| P-loop containing nucleoside triphosphate hydrolases superfamily protein | chr1:2646307-2649106 FORWARD LENGTH=589	37	66885	1	1	1	1
111	AT1G04700.1	| PB1 domain-containing protein tyrosine kinase | chr1:1316919-1320653 FORWARD LENGTH=1042	37	118577	1	1	1	1
112	AT1G60680.1	| NAD(P)-linked oxidoreductase superfamily protein | chr1:22347824-22349236 REVERSE LENGTH=346	37	38567	2	2	1	1
113	AT1G65220.1	| ARM repeat superfamily protein | chr1:24226204-24228799 FORWARD LENGTH=411	37	47169	1	1	1	1
114	AT2G47500.1	| P-loop nucleoside triphosphate hydrolases superfamily protein with CH (Calponin Homology) domain | chr2:19493247-19497882 FORWARD LENGTH=983	37	109080	2	1	1	1
115	AT1G76810.1	| eukaryotic translation initiation factor 2 (eIF-2) family protein | chr1:28831366-28836310 REVERSE LENGTH=1294	36	142535	3	3	1	1
116	AT1G51070.1	bHLH115 | basic helix-loop-helix (bHLH) DNA-binding superfamily protein | chr1:18928018-18929513 FORWARD LENGTH=226	36	25680	2	1	1	1
117	AT1G03900.1	ATNAP4, NAP4 | non-intrinsic ABC protein 4 | chr1:991252-992852 FORWARD LENGTH=272	36	30007	2	2	1	1
118	AT3G16290.1	EMB2083 | AAA-type ATPase family protein | chr3:5521187-5524995 REVERSE LENGTH=876	36	100031	1	1	1	1
119	AT5G26280.1	| TRAF-like family protein | chr5:9208724-9210403 FORWARD LENGTH=350	36	39421	1	1	1	1
120	AT5G10650.1	| RING/U-box superfamily protein | chr5:3365237-3367263 REVERSE LENGTH=525	36	57633	2	2	1	1
121	AT1G79280.1	NUA, AtTPR | nuclear pore anchor | chr1:29819176-29832809 REVERSE LENGTH=2093	36	237493	1	1	1	1
122	AT3G60350.1	ARABIDILLO-2, ARABIDILLO2 | ARABIDILLO-2 | chr3:22306806-22310596 REVERSE LENGTH=928	36	101509	3	0	1	0
123	AT5G11360.1	| Interleukin-1 receptor-associated kinase 4 protein | chr5:3625836-3626604 REVERSE LENGTH=196	35	22323	2	2	1	1
124	AT5G44980.1	| F-box/RNI-like/FBD-like domains-containing protein | chr5:18160600-18162058 FORWARD LENGTH=435	35	51423	1	1	1	1
125	AT4G13240.1	ATROPGEF9, ROPGEF9 | RHO guanyl-nucleotide exchange factor 9 | chr4:7680153-7682414 FORWARD LENGTH=517	35	58228	1	1	1	1
126	AT1G51130.1	| Nse4, component of Smc5/6 DNA repair complex | chr1:18939480-18941560 REVERSE LENGTH=403	35	45330	2	2	1	1
127	AT3G09820.1	ADK1, ATADK1 | adenosine kinase 1 | chr3:3012122-3014624 FORWARD LENGTH=344	35	38180	2	2	1	1
128	AT3G03330.1	| NAD(P)-binding Rossmann-fold superfamily protein | chr3:783572-786148 REVERSE LENGTH=328	35	35904	2	1	1	1
129	AT5G56400.1	| FBD, F-box, Skp2-like and Leucine Rich Repeat domains containing protein | chr5:22846069-22847615 REVERSE LENGTH=455	35	53241	1	1	1	1
130	AT5G12260.1	| BEST Arabidopsis thaliana protein match is: glycosyltransferase family protein 2 (TAIR:AT5G60700.1)	35	71723	1	1	1	1
131	AT1G29940.1	NRPA2 | nuclear RNA polymerase A2 | chr1:10479322-10486670 REVERSE LENGTH=1178	35	133446	1	1	1	1
132	AT5G02600.1	NAKR1 | Heavy metal transport/detoxification superfamily protein | chr5:585713-586855 REVERSE LENGTH=319	35	34717	1	1	1	1
133	AT5G15390.1	| tRNA/rRNA methyltransferase (SpoU) family protein | chr5:4995333-4997255 FORWARD LENGTH=350	35	39335	1	1	1	1
134	AT2G22140.1	ATEME1B, EME1B | essential meiotic endonuclease 1B | chr2:9414895-9418584 REVERSE LENGTH=551	35	62476	1	1	1	1
135	AT2G26330.1	ER, QRP1 | Leucine-rich receptor-like protein kinase family protein | chr2:11208367-11213895 REVERSE LENGTH=976	34	108140	1	1	1	1
136	AT3G17240.1	mtLPD2 | lipoamide dehydrogenase 2 | chr3:5890278-5892166 REVERSE LENGTH=507	34	54182	1	1	1	1
137	AT1G48650.1	| DEA(D/H)-box RNA helicase family protein | chr1:17989670-17995169 REVERSE LENGTH=1197	34	135134	1	1	1	1
138	AT1G77580.1	| Plant protein of unknown function (DUF869) | chr1:29144632-29146600 REVERSE LENGTH=629	34	72139	1	1	1	1
139	AT2G43420.1	| 3-beta hydroxysteroid dehydrogenase/isomerase family protein | chr2:18031493-18034936 REVERSE LENGTH=561	34	63407	1	1	1	1
140	AT3G44920.1	ATCHX11, CHX11 | cation/H+ exchanger 11 | chr3:16397038-16399725 REVERSE LENGTH=783	34	88836	2	2	1	1
141	AT3G48730.1	GSA2 | glutamate-1-semialdehyde 2,1-aminomutase 2 | chr3:18049697-18051550 FORWARD LENGTH=472	34	50385	1	1	1	1
142	AT5G09900.1	EMB2107, RPN5A, MSA | 26S proteasome regulatory subunit, putative (RPN5) | chr5:3089462-3092434 REVERSE LENGTH=442	34	51127	1	1	1	1
143	AT5G66560.1	| Phototropic-responsive NPH3 family protein | chr5:26564368-26566662 FORWARD LENGTH=668	34	75137	1	1	1	1
144	AT3G61120.1	AGL13 | AGAMOUS-like 13 | chr3:22618414-22620466 REVERSE LENGTH=244	33	28180	2	2	1	1
145	AT4G09860.1	| unknown protein | Protein of unknown function (DUF1423) | chr1:5075450-5077732 REVERSE LENGTH=733"	33	83578	1	1	1	1
146	AT5G08500.1	| Transmembrane CLPTM1 family protein | chr5:2748261-2751590 FORWARD LENGTH=590	33	68517	1	1	1	1
147	AT1G14740.1	| Protein of unknown function (DUF1423) | chr1:5075450-5077732 REVERSE LENGTH=733	33	83578	1	1	1	1
148	AT5G66810.1	| CONTAINS InterPro DOMAIN/s: CTLH, C-terminal LisH motif (InterPro:IPR006595)	33	84384	1	1	1	1
150	AT4G39790.1	| Protein of unknown function (DUF630 and DUF632) | chr4:18462316-18464584 REVERSE LENGTH=657	33	74886	2	2	1	1
151	AT3G07420.1	NS2, ATNS2, SYNC2_ARATH, SYNC2 | asparaginyl-tRNA synthetase 2 | chr3:2374179-2376644 REVERSE LENGTH=638	33	71503	1	1	1	1
152	AT1G30690.1	| Sec14p-like phosphatidylinositol transfer family protein | chr1:10888284-10890085 FORWARD LENGTH=540	33	61198	2	2	1	1
153	AT5G55700.1	BMY6, BAM4 | beta-amylase 4 | chr5:22551873-22554702 FORWARD LENGTH=531	33	60676	1	1	1	1
154	AT2G47030.1	VGDH1 | Plant invertase/pectin methylesterase inhibitor superfamily | chr2:19324415-19326268 REVERSE LENGTH=588	33	64557	1	1	1	1
155	AT2G22680.1	| Zinc finger (C3HC4-type RING finger) family protein | chr2:9645433-9647484 FORWARD LENGTH=683	33	74860	1	1	1	1
156	AT3G23680.1	| F-box associated ubiquitination effector family protein | chr3:8526366-8527173 REVERSE LENGTH=235	33	27470	1	1	1	1
157	AT2G41350.2	| unknown protein	33	33647	1	0	1	0
158	AT5G24870.1	| RING/U-box superfamily protein | chr5:8545008-8546923 REVERSE LENGTH=520	33	57171	1	1	1	1
159	AT5G52410.1	| CONTAINS InterPro DOMAIN/s: S-layer homology domain (InterPro:IPR001119)	33	57857	1	1	1	1
160	AT1G56110.1	NOP56 | homolog of nucleolar protein NOP56 | chr1:20984544-20986893 REVERSE LENGTH=522	33	58820	1	1	1	1
161	AT5G27460.1	| Tetratricopeptide repeat (TPR)-like superfamily protein | chr5:9693262-9694815 REVERSE LENGTH=491	33	56671	1	1	1	1
162	AT1G69588.1	CLE45 | CLAVATA3/ESR-RELATED 45 | chr1:26178150-26178524 FORWARD LENGTH=124	33	14511	1	1	1	1
163	AT1G20930.1	CDKB2 2 | cyclin-dependent kinase B2 2 | chr1:7292752-7294664 REVERSE LENGTH=315"	32	36008	1	1	1	1
164	AT1G53350.1	| Disease resistance protein (CC-NBS-LRR class) family | chr1:19903899-19907515 FORWARD LENGTH=927	32	107200	1	1	1	1
165	AT4G21070.1	ATBRCA1, BRCA1 | breast cancer susceptibility1 | chr4:11248174-11252633 FORWARD LENGTH=941	32	105190	1	1	1	1
166	AT3G47050.1	| Glycosyl hydrolase family protein | chr3:17328092-17330857 REVERSE LENGTH=612	32	67623	2	1	1	1
167	AT2G40000.1	HSPRO2, ATHSPRO2 | ortholog of sugar beet HS1 PRO-1 2 | chr2:16700649-16701956 REVERSE LENGTH=435	32	49626	1	1	1	1
168	AT1G05190.1	emb2394 | Ribosomal protein L6 family | chr1:1502515-1503738 REVERSE LENGTH=223	32	24736	2	1	1	1
169	AT1G59670.1	ATGSTU15, GSTU15 | glutathione S-transferase TAU 15 | chr1:21930035-21931228 FORWARD LENGTH=233	32	26656	1	1	1	1
170	AT3G06810.1	IBR3 | acyl-CoA dehydrogenase-related | chr3:2146534-2150654 FORWARD LENGTH=824	32	92161	3	2	1	1
171	AT1G27570.2	| phosphatidylinositol 3- and 4-kinase family protein | chr1:9575538-9582376 FORWARD LENGTH=640	32	73548	1	1	1	1
172	AT4G04500.1	CRK37 | cysteine-rich RLK (RECEPTOR-like protein kinase) 37 | chr4:2238411-2240767 FORWARD LENGTH=646	32	74037	1	0	1	0
173	AT3G18130.1	RACK1C_AT | receptor for activated C kinase 1C | chr3:6211109-6212371 REVERSE LENGTH=326	32	36127	1	0	1	0
174	AT4G17640.1	CKB2 | casein kinase II beta chain 2 | chr4:9825438-9826988 FORWARD LENGTH=282	32	32371	1	1	1	1
175	AT4G16310.1	LDL3 | LSD1-like 3 | chr4:9218636-9224764 FORWARD LENGTH=1628	32	180762	1	0	1	0
176	AT3G23660.2	| Sec23/Sec24 protein transport family protein | chr3:8513666-8517729 REVERSE LENGTH=791	31	88128	1	1	1	1
177	AT1G77740.1	PIP5K2 | phosphatidylinositol-4-phosphate 5-kinase 2 | chr1:29220632-29223861 FORWARD LENGTH=754	31	86934	1	1	1	1
178	AT3G60520.1	| unknown protein	31	15068	1	1	1	1
179	AT3G29680.1	| HXXXD-type acyl-transferase family protein | chr3:11531449-11532804 REVERSE LENGTH=451	31	50927	1	1	1	1
180	AT5G47430.1	| DWNN domain, a CCHC-type zinc finger | chr5:19235819-19240596 REVERSE LENGTH=892	31	99618	1	1	1	1

## Sheet: GST-MAPKKK18-4
prot_hit_num	prot_acc	prot_desc	prot_score	prot_mass	prot_matches	prot_matches_sig	prot_sequences	prot_sequences_sig
1	AT1G05100.1	MAPKKK18 | mitogen-activated protein kinase kinase kinase 18 | chr1:1469679-1470698 FORWARD LENGTH=339	4273	38087	74	74	16	16
2	AT4G26200.1	ACS7, ATACS7 | 1-amino-cyclopropane-1-carboxylate synthase 7 | chr4:13275307-13276946 FORWARD LENGTH=447	823	50955	14	14	9	9
3	AT1G16030.1	Hsp70b | heat shock protein 70B | chr1:5502386-5504326 REVERSE LENGTH=646	362	71192	4	4	1	1
4	AT2G01210.1	| Leucine-rich repeat protein kinase family protein | chr2:119509-121734 REVERSE LENGTH=716	236	79086	13	13	1	1
5	ATCG00480.1	ATPB, PB | ATP synthase subunit beta | chrC:52660-54156 REVERSE LENGTH=498	194	53946	2	2	1	1
6	ATCG00780.1	RPL14 | ribosomal protein L14 | chrC:80696-81064 REVERSE LENGTH=122	118	13665	3	3	1	1
7	AT1G33360.1	| ATP-dependent Clp protease | chr1:12092111-12095789 FORWARD LENGTH=656	99	71864	1	1	1	1
8	AT1G74310.1	ATHSP101, HSP101, HOT1 | heat shock protein 101 | chr1:27936715-27939862 REVERSE LENGTH=911	90	101416	2	2	2	2
9	AT1G47250.1	PAF2 | 20S proteasome alpha subunit F2 | chr1:17319220-17320900 FORWARD LENGTH=277	90	30575	3	3	2	2
10	AT1G63295.1	| Remorin family protein | chr1:23474129-23475300 REVERSE LENGTH=151	85	17721	2	2	1	1
11	AT2G04030.1	CR88, EMB1956, HSP90.5, Hsp88.1, AtHsp90.5 | Chaperone protein htpG family protein | chr2:1281983-1285909 FORWARD LENGTH=780	83	88976	2	2	1	1
12	AT2G07698.1	| ATPase, F1 complex, alpha subunit protein | chr2:3361474-3364028 FORWARD LENGTH=777	80	86155	2	2	1	1
13	AT5G06540.1	| Pentatricopeptide repeat (PPR) superfamily protein | chr5:1999181-2001049 REVERSE LENGTH=622	78	71276	3	3	1	1
14	AT2G45280.1	ATRAD51C, RAD51C | RAS associated with diabetes protein 51C | chr2:18670103-18672041 FORWARD LENGTH=363	72	40603	4	4	1	1
15	AT5G66420.1	| CONTAINS InterPro DOMAIN/s: Uncharacterised conserved protein UCP033271 (InterPro:IPR008322)	TIM-barrel signal transduction protein	predicted (InterPro:IPR009215)	1	1	1	1
16	AT2G17090.1	SSP | Protein kinase protein with tetratricopeptide repeat domain | chr2:7435088-7437298 REVERSE LENGTH=465	66	52754	4	4	1	1
17	AT1G16300.1	GAPCP-2 | glyceraldehyde-3-phosphate dehydrogenase of plastid 2 | chr1:5574433-5577406 FORWARD LENGTH=420	66	44956	2	1	2	1
18	AT2G21720.1	| Plant protein of unknown function (DUF639) | chr2:9273696-9276802 FORWARD LENGTH=734	62	84057	2	2	1	1
19	AT3G19340.1	| Protein of unknown function (DUF3754) | chr3:6701387-6704071 REVERSE LENGTH=487	62	57073	2	2	1	1
20	AT5G66820.1	| unknown protein Other Eukaryotes - 9610 (source: NCBI BLink). | chr5:26689097-26691110 FORWARD LENGTH="	62	57770	2	2	1	1
21	AT4G38840.1	| SAUR-like auxin-responsive protein family | chr4:18125174-18125473 REVERSE LENGTH=99	60	11150	7	7	1	1
22	AT5G02320.1	ATMYB3R5, MYB3R-5 | myb domain protein 3r-5 | chr5:483445-486347 REVERSE LENGTH=548	58	62199	2	2	1	1
23	AT5G01390.1	| DNAJ heat shock family protein | chr5:160500-162199 REVERSE LENGTH=335	53	36994	1	1	1	1
24	AT3G06240.1	| F-box family protein | chr3:1887336-1888619 FORWARD LENGTH=427	52	49009	2	2	1	1
25	AT1G43560.1	Aty2, ty2 | thioredoxin Y2 | chr1:16398359-16399828 REVERSE LENGTH=167	49	18719	1	1	1	1
26	AT1G23450.1	| Tetratricopeptide repeat (TPR)-like superfamily protein | chr1:8324698-8326697 FORWARD LENGTH=666	49	75689	6	6	1	1
27	AT2G43160.1	| ENTH/VHS family protein | chr2:17948884-17953267 FORWARD LENGTH=895	49	95418	1	1	1	1
28	AT3G20250.1	APUM5, PUM5 | pumilio 5 | chr3:7059098-7062660 REVERSE LENGTH=961	48	107296	1	1	1	1
29	AT1G62930.1	| Tetratricopeptide repeat (TPR)-like superfamily protein | chr1:23306534-23308423 FORWARD LENGTH=629	47	71704	3	2	1	1
30	AT4G18340.1	| Glycosyl hydrolase superfamily protein | chr4:10130245-10132019 REVERSE LENGTH=397	47	44134	2	2	1	1
31	AT5G05510.1	| Mad3/BUB1 homology region 1 | chr5:1630651-1632568 REVERSE LENGTH=471	46	54516	2	2	1	1
32	AT4G23600.1	CORI3, JR2 | Tyrosine transaminase family protein | chr4:12310657-12312885 FORWARD LENGTH=422	46	47331	2	2	1	1
33	AT1G31000.1	| F-box and associated interaction domains-containing protein | chr1:11053377-11054561 REVERSE LENGTH=363	44	42667	1	1	1	1
34	AT3G44530.1	HIRA | homolog of histone chaperone HIRA | chr3:16116026-16121247 FORWARD LENGTH=1058	43	117337	1	1	1	1
35	AT4G16650.1	| O-fucosyltransferase family protein | chr4:9372727-9375910 FORWARD LENGTH=549	42	63862	2	2	1	1
36	AT4G26530.1	| Aldolase superfamily protein | chr4:13391566-13392937 FORWARD LENGTH=358	42	38500	1	1	1	1
37	AT4G32770.1	VTE1, ATSDX1 | tocopherol cyclase, chloroplast / vitamin E deficient 1 (VTE1) / sucrose export defective 1 (SXD1) | chr4:15804981-15807790 FORWARD LENGTH=488	41	55054	2	2	1	1
38	AT2G39260.1	| binding RNA binding | chr2:16392288-16399588 REVERSE LENGTH=1181"	41	134614	1	1	1	1
39	AT3G09820.1	ADK1, ATADK1 | adenosine kinase 1 | chr3:3012122-3014624 FORWARD LENGTH=344	41	38180	2	2	1	1
40	AT4G29900.1	ACA10, CIF1, ATACA10 | autoinhibited Ca(2+)-ATPase 10 | chr4:14611225-14618775 REVERSE LENGTH=1069	40	117337	2	2	1	1
41	AT1G28210.1	ATJ1 | DNAJ heat shock family protein | chr1:9854598-9859884 FORWARD LENGTH=408	40	46064	1	1	1	1
42	AT5G19150.1	| pfkB-like carbohydrate kinase family protein | chr5:6426280-6428402 REVERSE LENGTH=365	40	39704	2	2	1	1
43	AT5G43100.1	| Eukaryotic aspartyl protease family protein | chr5:17299264-17302718 FORWARD LENGTH=631	39	70802	1	1	1	1
44	AT1G72440.1	EDA25, SWA2 | CCAAT-binding factor | chr1:27268325-27273596 REVERSE LENGTH=1043	38	117136	1	1	1	1
45	AT1G07990.1	| SIT4 phosphatase-associated family protein | chr1:2477413-2482898 FORWARD LENGTH=802	38	89993	1	1	1	1
46	AT1G29940.1	NRPA2 | nuclear RNA polymerase A2 | chr1:10479322-10486670 REVERSE LENGTH=1178	38	133446	1	1	1	1
47	AT1G55860.1	UPL1 | ubiquitin-protein ligase 1 | chr1:20879900-20895393 REVERSE LENGTH=3930	38	434872	3	3	1	1
48	AT2G27690.1	CYP94C1 | cytochrome P450, family 94, subfamily C, polypeptide 1 | chr2:11809373-11810860 FORWARD LENGTH=495	38	56809	2	2	1	1
49	AT3G55350.1	| PIF / Ping-Pong family of plant transposases | chr3:20518518-20520690 FORWARD LENGTH=406	37	45760	1	1	1	1
50	AT3G20020.1	ATPRMT6, PRMT6 | protein arginine methyltransferase 6 | chr3:6984055-6987945 REVERSE LENGTH=435	37	48471	1	1	1	1
51	AT3G52910.1	AtGRF4, GRF4 | growth-regulating factor 4 | chr3:19616177-19618268 REVERSE LENGTH=380	37	42783	2	2	1	1
52	AT5G27395.1	| Mitochondrial inner membrane translocase complex, subunit Tim44-related protein | chr5:9671845-9674085 REVERSE LENGTH=313	37	36656	2	2	1	1
53	AT3G48560.1	CSR1, ALS, AHAS, TZP5, IMR1 | chlorsulfuron/imidazolinone resistant 1 | chr3:18001530-18003542 REVERSE LENGTH=670	36	72815	1	1	1	1
54	AT1G23380.1	KNAT6, KNAT6L, KNAT6S | KNOTTED1-like homeobox gene 6 | chr1:8297499-8302492 REVERSE LENGTH=327	35	37324	1	1	1	1
55	AT1G79440.1	ALDH5F1, SSADH1, SSADH | aldehyde dehydrogenase 5F1 | chr1:29882525-29887275 REVERSE LENGTH=528	35	56845	1	1	1	1
56	AT3G21000.1	| Gag-Pol-related retrotransposon family protein | chr3:7363921-7365138 FORWARD LENGTH=405	35	46568	3	3	1	1
57	AT1G63130.1	| Tetratricopeptide repeat (TPR)-like superfamily protein | chr1:23412854-23414746 FORWARD LENGTH=630	35	71797	2	2	1	1
58	AT5G35170.1	| adenylate kinase family protein | chr5:13419278-13423482 FORWARD LENGTH=588	35	65973	1	1	1	1
59	AT5G04320.1	| Shugoshin C terminus | chr5:1209929-1212376 FORWARD LENGTH=419	35	48031	1	1	1	1
60	AT5G15200.1	| Ribosomal protein S4 | chr5:4935124-4936334 REVERSE LENGTH=198	34	23068	1	1	1	1
61	AT4G16442.1	| Uncharacterised protein family (UPF0497) | chr4:9272042-9272970 REVERSE LENGTH=182	34	20262	1	1	1	1
62	AT3G28370.1	| unknown protein BEST Arabidopsis thaliana protein match is: unknown protein (TAIR:AT1G51430.1)	34	32468	1	1	1	1
63	AT2G42620.1	MAX2, ORE9, PPS | RNI-like superfamily protein | chr2:17756170-17758251 FORWARD LENGTH=693	34	78470	1	1	1	1
64	AT5G60450.1	ARF4 | auxin response factor 4 | chr5:24308558-24312187 REVERSE LENGTH=788	33	88011	2	2	1	1
65	AT2G11570.1	| unknown protein Other Eukaryotes - 8 (source: NCBI BLink). | chr2:4634251-4635203 REVERSE LENGTH=305"	33	33568	1	1	1	1
66	AT1G03050.1	| ENTH/ANTH/VHS superfamily protein | chr1:707726-709860 FORWARD LENGTH=599	33	67205	3	3	1	1
67	AT1G01420.1	UGT72B3 | UDP-glucosyl transferase 72B3 | chr1:154566-156011 REVERSE LENGTH=481	33	52981	2	2	1	1
68	AT4G26740.1	ATS1, CLO1, ATPXG1 | seed gene 1 | chr4:13473791-13475278 REVERSE LENGTH=245	33	28112	1	1	1	1
69	AT3G09350.1	Fes1A | Fes1A | chr3:2871216-2873109 FORWARD LENGTH=363	33	40417	1	1	1	1
70	AT3G04490.1	| unknown protein	33	124821	1	1	1	1
71	AT4G11990.1	| Cell cycle regulated microtubule associated protein | chr4:7186406-7189689 REVERSE LENGTH=501	33	57236	1	1	1	1
72	AT5G26920.1	CBP60G | Cam-binding protein 60-like G | chr5:9475860-9478448 FORWARD LENGTH=563	32	63534	1	1	1	1
73	AT2G40500.1	| Protein kinase superfamily protein | chr2:16916330-16917217 FORWARD LENGTH=295	32	34207	1	1	1	1
74	AT3G54650.1	FBL17 | RNI-like superfamily protein | chr3:20226004-20228882 REVERSE LENGTH=593	32	65647	1	1	1	1
75	AT5G12430.1	TPR16 | Heat shock protein DnaJ with tetratricopeptide repeat | chr5:4028475-4034086 REVERSE LENGTH=1165	32	129926	1	1	1	1
76	AT3G16560.1	| Protein phosphatase 2C family protein | chr3:5636051-5637702 REVERSE LENGTH=493	32	54040	1	1	1	1
77	AT3G01800.1	| Ribosome recycling factor | chr3:286020-287543 FORWARD LENGTH=267	32	29245	1	1	1	1
78	AT1G24600.1	| unknown protein	31	8263	1	1	1	1
79	AT1G20970.1	| FUNCTIONS IN: molecular_function unknown BEST Arabidopsis thaliana protein match is: proton pump interactor 1	31	150576	1	1	1	1
80	AT4G38150.1	| Pentatricopeptide repeat (PPR) superfamily protein | chr4:17901211-17902119 REVERSE LENGTH=302	31	33663	4	3	1	1
81	AT2G27950.1	| Ring/U-Box superfamily protein | chr2:11899422-11903171 REVERSE LENGTH=839	31	95493	1	1	1	1
82	AT2G03410.1	| Mo25 family protein | chr2:1033907-1034953 FORWARD LENGTH=348	31	40159	1	1	1	1
83	AT2G04620.1	| Cation efflux family protein | chr2:1610506-1612902 REVERSE LENGTH=798	31	90964	1	1	1	1
84	AT5G24280.1	GMI1 | gamma-irradiation and mitomycin c induced 1 | chr5:8251378-8261401 REVERSE LENGTH=1598	31	180713	1	1	1	1
85	AT5G66470.1	| RNA binding GTP binding | chr5:26541986-26544302 REVERSE LENGTH=427"	31	49084	2	2	1	1
86	AT3G13180.1	| NOL1/NOP2/sun family protein / antitermination NusB domain-containing protein | chr3:4236326-4239966 REVERSE LENGTH=523	31	58585	2	1	1	1
87	AT1G08860.1	BON3 | Calcium-dependent phospholipid-binding Copine family protein | chr1:2842153-2846138 FORWARD LENGTH=584	31	64530	1	1	1	1
88	AT3G09850.1	| D111/G-patch domain-containing protein | chr3:3023397-3025742 REVERSE LENGTH=781	30	84492	1	1	1	1
89	AT3G06010.1	ATCHR12 | Homeotic gene regulator | chr3:1802435-1807284 REVERSE LENGTH=1102	30	127070	1	1	1	1
90	AT1G59620.1	CW9 | Disease resistance protein (CC-NBS-LRR class) family | chr1:21902627-21905527 FORWARD LENGTH=842	30	98620	1	1	1	1
91	AT1G73140.1	TBL31 | Plant protein of unknown function (DUF828) | chr1:27502133-27503743 REVERSE LENGTH=413	30	48926	1	1	1	1
92	AT5G09840.1	| Putative endonuclease or glycosyl hydrolase | chr5:3059027-3061970 FORWARD LENGTH=924	30	102580	1	1	1	1
93	AT5G03795.1	| Exostosin family protein | chr5:1007554-1010373 REVERSE LENGTH=518	30	58903	1	1	1	1
94	AT4G26080.1	ABI1, AtABI1 | Protein phosphatase 2C family protein | chr4:13220231-13221828 REVERSE LENGTH=434	30	47890	1	0	1	0
95	AT1G18350.1	ATMKK7, BUD1, MKK7 | MAP kinase kinase 7 | chr1:6315686-6316609 FORWARD LENGTH=307	30	34617	1	1	1	1
96	AT1G09410.1	| pentatricopeptide (PPR) repeat-containing protein | chr1:3035443-3037560 FORWARD LENGTH=705	30	80570	1	1	1	1
97	AT2G24870.1	| Plant self-incompatibility protein S1 family | chr2:10588660-10589016 REVERSE LENGTH=118	30	13897	2	2	1	1
98	AT3G21510.1	AHP1 | histidine-containing phosphotransmitter 1 | chr3:7578432-7579537 REVERSE LENGTH=154	29	17788	1	1	1	1
99	AT4G31990.1	ASP5, AAT3, ATAAT1 | aspartate aminotransferase 5 | chr4:15471074-15473521 REVERSE LENGTH=453	29	49937	1	1	1	1
100	AT5G47220.1	ATERF2, ATERF-2, ERF2 | ethylene responsive element binding factor 2 | chr5:19172023-19172754 REVERSE LENGTH=243	29	26964	1	0	1	0
101	AT1G25560.1	TEM1, EDF1 | AP2/B3 transcription factor family protein | chr1:8981891-8982976 REVERSE LENGTH=361	29	40716	1	1	1	1
102	AT4G14760.1	| kinase interacting (KIP1-like) family protein | chr4:8475718-8481094 FORWARD LENGTH=1710	29	197776	1	1	1	1
103	AT1G77590.1	LACS9 | long chain acyl-CoA synthetase 9 | chr1:29148501-29151776 REVERSE LENGTH=691	29	76679	1	1	1	1
104	AT1G21270.1	WAK2 | wall-associated kinase 2 | chr1:7444997-7447345 FORWARD LENGTH=732	29	83017	1	0	1	0
105	AT1G65380.1	CLV2, AtRLP10 | Leucine-rich repeat (LRR) family protein | chr1:24286943-24289105 FORWARD LENGTH=720	29	79776	1	1	1	1
106	AT1G54310.1	| S-adenosyl-L-methionine-dependent methyltransferases superfamily protein | chr1:20273618-20274678 FORWARD LENGTH=245	28	27320	1	1	1	1
107	AT2G18090.1	| PHD finger family protein / SWIB complex BAF60b domain-containing protein / GYF domain-containing protein | chr2:7864501-7867317 FORWARD LENGTH=824	28	92221	1	1	1	1

## Sheet: GST-MAPKKK18-5
prot_hit_num	prot_acc	prot_desc	prot_score	prot_mass	prot_matches	prot_matches_sig	prot_sequences	prot_sequences_sig
1	AT1G05100.1	MAPKKK18 | mitogen-activated protein kinase kinase kinase 18 | chr1:1469679-1470698 FORWARD LENGTH=339	6118	38087	101	99	25	24
2	AT4G02930.1	| GTP binding Elongation factor Tu family protein | chr4:1295751-1298354 REVERSE LENGTH=454	526	49563	6	6	1	1
3	ATCG00480.1	ATPB, PB | ATP synthase subunit beta | chrC:52660-54156 REVERSE LENGTH=498	267	53946	3	3	1	1
4	AT5G02490.1	| Heat shock protein 70 (Hsp 70) family protein | chr5:550296-552565 REVERSE LENGTH=653	249	71664	5	5	2	2
5	AT2G01210.1	| Leucine-rich repeat protein kinase family protein | chr2:119509-121734 REVERSE LENGTH=716	240	79086	13	13	1	1
6	AT1G16300.1	GAPCP-2 | glyceraldehyde-3-phosphate dehydrogenase of plastid 2 | chr1:5574433-5577406 FORWARD LENGTH=420	192	44956	4	4	2	2
7	AT1G74310.1	ATHSP101, HSP101, HOT1 | heat shock protein 101 | chr1:27936715-27939862 REVERSE LENGTH=911	190	101416	4	4	2	2
8	AT5G66420.1	| CONTAINS InterPro DOMAIN/s: Uncharacterised conserved protein UCP033271 (InterPro:IPR008322), TIM-barrel signal transduction protein, predicted (InterPro:IPR009215)
9	ATCG00780.1	RPL14 | ribosomal protein L14 | chrC:80696-81064 REVERSE LENGTH=122	105	13665	3	3	1	1
10	AT3G19340.1	| Protein of unknown function (DUF3754) | chr3:6701387-6704071 REVERSE LENGTH=487	102	57073	4	4	1	1
11	AT2G04030.1	CR88, EMB1956, HSP90.5, Hsp88.1, AtHsp90.5 | Chaperone protein htpG family protein | chr2:1281983-1285909 FORWARD LENGTH=780	101	88976	3	3	1	1
12	AT1G33360.1	| ATP-dependent Clp protease | chr1:12092111-12095789 FORWARD LENGTH=656	101	71864	1	1	1	1
13	AT3G58810.1	MTPA2, ATMTPA2, MTP3, ATMTP3 | metal tolerance protein A2 | chr3:21750551-21751849 FORWARD LENGTH=432	91	47828	3	3	1	1
14	AT4G01800.1	AGY1, AtcpSecA, SECA1 | Albino or Glassy Yellow 1 | chr4:770926-776131 REVERSE LENGTH=1022	82	115572	2	2	2	2
15	AT2G29500.1	| HSP20-like chaperones superfamily protein | chr2:12633279-12633740 REVERSE LENGTH=153	78	17552	3	3	1	1
16	AT3G63490.1	| Ribosomal protein L1p/L10e family | chr3:23444269-23446020 FORWARD LENGTH=346	69	37747	3	3	1	1
17	AT1G43560.1	Aty2, ty2 | thioredoxin Y2 | chr1:16398359-16399828 REVERSE LENGTH=167	66	18719	1	1	1	1
18	AT1G15520.1	PDR12, ATPDR12, ABCG40, ATABCG40 | pleiotropic drug resistance 12 | chr1:5331993-5338175 REVERSE LENGTH=1423	58	161190	2	2	1	1
19	AT1G63295.1	| Remorin family protein | chr1:23474129-23475300 REVERSE LENGTH=151	58	17721	1	1	1	1
20	AT3G25460.1	| F-box and associated interaction domains-containing protein | chr3:9231581-9232666 REVERSE LENGTH=361	55	42425	5	5	1	1
21	AT4G31540.1	ATEXO70G1, EXO70G1 | exocyst subunit exo70 family protein G1 | chr4:15284739-15286802 REVERSE LENGTH=687	54	78016	1	1	1	1
22	AT4G26530.1	| Aldolase superfamily protein | chr4:13391566-13392937 FORWARD LENGTH=358	54	38500	2	2	1	1
23	AT1G09150.1	| pseudouridine synthase and archaeosine transglycosylase (PUA) domain-containing protein | chr1:2946599-2948908 FORWARD LENGTH=181	54	20628	2	2	1	1
24	AT2G19900.1	ATNADP-ME1, NADP-ME1 | NADP-malic enzyme 1 | chr2:8592106-8595403 REVERSE LENGTH=581	53	64468	2	2	1	1
25	AT4G30996.1	| Protein of unknown function (DUF1068) | chr4:15101464-15102461 FORWARD LENGTH=172	52	19562	2	2	1	1
26	AT5G09520.1	| hydroxyproline-rich glycoprotein family protein | chr5:2958464-2958856 REVERSE LENGTH=130	52	14707	10	10	1	1
27	AT4G29380.1	| protein kinase family protein / WD-40 repeat family protein | chr4:14458822-14464692 FORWARD LENGTH=1494	50	169673	1	1	1	1
28	AT1G28580.1	| GDSL-like Lipase/Acylhydrolase superfamily protein | chr1:10044603-10046379 REVERSE LENGTH=390	50	43457	1	1	1	1
29	AT2G37130.1	| Peroxidase superfamily protein | chr2:15598225-15600004 REVERSE LENGTH=327	50	37177	1	1	1	1
30	AT3G12200.1	AtNek7, Nek7 | NIMA-related kinase 7 | chr3:3887173-3890550 REVERSE LENGTH=571	49	64257	3	3	1	1
31	AT1G06720.1	| P-loop containing nucleoside triphosphate hydrolases superfamily protein | chr1:2060615-2067281 REVERSE LENGTH=1147	49	131610	2	2	1	1
32	AT4G16650.1	| O-fucosyltransferase family protein | chr4:9372727-9375910 FORWARD LENGTH=549	46	63862	2	2	1	1
33	AT3G11490.1	| rac GTPase activating protein | chr3:3617523-3619567 REVERSE LENGTH=435	46	49041	3	3	1	1
34	AT3G09350.1	Fes1A | Fes1A | chr3:2871216-2873109 FORWARD LENGTH=363	45	40417	1	1	1	1
35	AT1G67025.1	| BEST Arabidopsis thaliana protein match is: Protein kinase superfamily protein (TAIR:AT1G18390.1)
36	AT1G56540.1	| Disease resistance protein (TIR-NBS-LRR class) family | chr1:21181664-21185306 FORWARD LENGTH=1096	45	125896	2	2	1	1
37	AT5G01390.1	| DNAJ heat shock family protein | chr5:160500-162199 REVERSE LENGTH=335	44	36994	2	2	1	1
38	AT5G07660.1	SMC6A | structural maintenance of chromosomes 6A | chr5:2422839-2429912 FORWARD LENGTH=1058	44	122900	2	2	1	1
39	AT1G66160.1	ATCMPG1, CMPG1 | CYS, MET, PRO, and GLY protein 1 | chr1:24637218-24638513 FORWARD LENGTH=431	44	48825	1	1	1	1
40	AT3G03200.1	anac045, NAC045 | NAC domain containing protein 45 | chr3:736141-738527 REVERSE LENGTH=479	44	55921	2	2	1	1
41	AT1G06210.1	| ENTH/VHS/GAT family protein | chr1:1897567-1898986 FORWARD LENGTH=383	44	42954	1	1	1	1
42	AT1G58848.1	| Disease resistance protein (CC-NBS-LRR class) family | chr1:21792140-21795455 FORWARD LENGTH=1049	43	121842	2	2	1	1
43	AT1G28210.1	ATJ1 | DNAJ heat shock family protein | chr1:9854598-9859884 FORWARD LENGTH=408	43	46064	2	2	1	1
44	AT5G39580.1	| Peroxidase superfamily protein | chr5:15847281-15849027 REVERSE LENGTH=319	43	34526	1	1	1	1
45	AT2G08986.1	| unknown protein
46	AT2G39260.1	| binding
47	AT4G29610.1	| Cytidine/deoxycytidylate deaminase family protein | chr4:14517448-14518329 FORWARD LENGTH=293	42	32437	2	2	1	1
48	AT3G26190.1	CYP71B21 | cytochrome P450, family 71, subfamily B, polypeptide 21 | chr3:9583475-9585083 REVERSE LENGTH=499	42	57224	1	1	1	1
49	AT2G17090.1	SSP | Protein kinase protein with tetratricopeptide repeat domain | chr2:7435088-7437298 REVERSE LENGTH=465	42	52754	4	4	1	1
50	AT5G62050.1	OXA1, ATOXA1, OXA1AT | homolog of yeast oxidase assembly 1 (OXA1) | chr5:24924062-24926758 REVERSE LENGTH=429	42	48104	3	3	1	1
51	AT3G45180.1	| Ubiquitin-like superfamily protein | chr3:16538991-16539212 REVERSE LENGTH=73	41	8662	2	2	1	1
52	AT2G35450.1	| catalytics
53	AT2G40320.1	TBL33 | TRICHOME BIREFRINGENCE-LIKE 33 | chr2:16840330-16842139 FORWARD LENGTH=425	40	49746	1	1	1	1
54	AT1G17790.1	| DNA-binding bromodomain-containing protein | chr1:6125532-6127276 REVERSE LENGTH=487	40	53514	3	3	1	1
55	AT3G20240.1	| Mitochondrial substrate carrier family protein | chr3:7057192-7058716 FORWARD LENGTH=348	40	38109	1	1	1	1
56	AT2G28660.1	| Chloroplast-targeted copper chaperone protein | chr2:12295419-12296944 FORWARD LENGTH=265	39	29214	2	2	1	1
57	AT1G04830.1	| Ypt/Rab-GAP domain of gyp1p superfamily protein | chr1:1359087-1361844 REVERSE LENGTH=448	39	51293	2	2	1	1
58	AT4G13990.1	| Exostosin family protein | chr4:8084395-8085960 FORWARD LENGTH=521	38	61550	1	1	1	1
59	AT5G03795.1	| Exostosin family protein | chr5:1007554-1010373 REVERSE LENGTH=518	38	58903	2	2	1	1
60	ATCG00065.1	RPS12A, RPS12 | ribosomal protein S12A | chrC:69611-69724 REVERSE LENGTH=123	38	13848	1	1	1	1
61	AT3G16560.1	| Protein phosphatase 2C family protein | chr3:5636051-5637702 REVERSE LENGTH=493	38	54040	1	1	1	1
62	AT1G21700.1	ATSWI3C, CHB4, SWI3C | SWITCH/sucrose nonfermenting 3C | chr1:7620156-7623978 REVERSE LENGTH=807	38	88793	1	1	1	1
63	AT5G15130.1	WRKY72, ATWRKY72 | WRKY DNA-binding protein 72 | chr5:4904426-4906879 FORWARD LENGTH=548	38	59338	2	2	1	1
64	AT3G09850.1	| D111/G-patch domain-containing protein | chr3:3023397-3025742 REVERSE LENGTH=781	38	84492	1	1	1	1
65	AT1G63900.2	DAL1 | E3 Ubiquitin ligase family protein | chr1:23717056-23719086 FORWARD LENGTH=347	38	38967	1	1	1	1
66	AT4G01860.1	| Transducin family protein / WD-40 repeat family protein | chr4:801713-808018 REVERSE LENGTH=1308	38	146451	1	1	1	1
67	AT2G27690.1	CYP94C1 | cytochrome P450, family 94, subfamily C, polypeptide 1 | chr2:11809373-11810860 FORWARD LENGTH=495	38	56809	1	1	1	1
68	AT4G16840.1	| unknown protein
69	AT2G21720.1	| Plant protein of unknown function (DUF639) | chr2:9273696-9276802 FORWARD LENGTH=734	37	84057	1	1	1	1
70	AT3G26990.1	| ENTH/VHS family protein | chr3:9948426-9951557 REVERSE LENGTH=513	37	56612	2	2	1	1
71	AT1G72270.1	| CONTAINS InterPro DOMAIN/s: Ribosome 60S biogenesis N-terminal (InterPro:IPR021714)
72	AT2G26140.1	ftsh4 | FTSH protease 4 | chr2:11131939-11135126 REVERSE LENGTH=717	37	77410	1	1	1	1
73	AT4G24560.1	UBP16 | ubiquitin-specific protease 16 | chr4:12679493-12684528 REVERSE LENGTH=1008	37	111819	2	1	2	1
74	AT3G20720.1	| unknown protein
75	AT4G26740.1	ATS1, CLO1, ATPXG1 | seed gene 1 | chr4:13473791-13475278 REVERSE LENGTH=245	36	28112	1	1	1	1
76	AT3G13640.1	ATRLI1, RLI1 | RNAse l inhibitor protein 1 | chr3:4458751-4461323 REVERSE LENGTH=603	36	68853	2	2	1	1
77	AT1G08610.1	| Pentatricopeptide repeat (PPR) superfamily protein | chr1:2733788-2735467 REVERSE LENGTH=559	36	63736	2	1	1	1
78	AT5G39630.1	| Vesicle transport v-SNARE family protein | chr5:15868262-15869714 FORWARD LENGTH=207	36	23966	2	2	1	1
79	AT3G28370.1	| unknown protein
80	AT3G19180.1	ARC6H, PARC6, ATCDP1, CDP1 | paralog of ARC6 | chr3:6632810-6636953 FORWARD LENGTH=819	36	91547	2	2	1	1
81	AT1G02475.1	| Polyketide cyclase/dehydrase and lipid transport superfamily protein | chr1:514110-515331 REVERSE LENGTH=219	36	25205	1	1	1	1
82	AT5G52760.1	| Copper transport protein family | chr5:21386919-21387540 FORWARD LENGTH=126	36	14207	1	1	1	1
83	AT4G03490.2	| Ankyrin repeat family protein | chr4:1549345-1552754 REVERSE LENGTH=690	36	76945	1	1	1	1
84	AT2G16720.1	MYB7, ATMYB7, ATY49 | myb domain protein 7 | chr2:7255669-7256550 REVERSE LENGTH=269	36	31404	1	1	1	1
85	AT3G10430.1	| F-box and associated interaction domains-containing protein | chr3:3242750-3243862 REVERSE LENGTH=370	35	43558	1	1	1	1
86	AT4G33690.1	| unknown protein
87	AT2G47670.1	| Plant invertase/pectin methylesterase inhibitor superfamily protein | chr2:19544131-19544757 REVERSE LENGTH=208	35	23439	1	1	1	1
88	AT2G25480.1	| TPX2 (targeting protein for Xklp2) protein family | chr2:10843449-10845343 FORWARD LENGTH=403	35	44500	2	1	2	1
89	AT4G05631.1	| unknown protein
90	AT5G09720.1	| Magnesium transporter CorA-like family protein | chr5:3012328-3014399 REVERSE LENGTH=294	35	33213	3	3	1	1
91	AT5G04320.1	| Shugoshin C terminus | chr5:1209929-1212376 FORWARD LENGTH=419	35	48031	1	1	1	1
92	AT2G02090.1	CHR19, CHA19, ETL1 | SNF2 domain-containing protein / helicase domain-containing protein | chr2:523481-526884 FORWARD LENGTH=763	35	86729	2	2	1	1
93	AT1G21160.1	| eukaryotic translation initiation factor 2 (eIF-2) family protein | chr1:7408121-7412455 REVERSE LENGTH=1092	35	121826	1	1	1	1
94	AT1G29940.1	NRPA2 | nuclear RNA polymerase A2 | chr1:10479322-10486670 REVERSE LENGTH=1178	35	133446	1	1	1	1
95	AT2G32120.1	HSP70T-2 | heat-shock protein 70T-2 | chr2:13651720-13653411 REVERSE LENGTH=563	34	61364	1	1	1	1
96	AT2G20860.1	LIP1 | lipoic acid synthase 1 | chr2:8979636-8980983 FORWARD LENGTH=374	34	41732	1	1	1	1
97	AT1G60140.1	ATTPS10, TPS10 | trehalose phosphate synthase | chr1:22177246-22180073 REVERSE LENGTH=861	34	98090	1	1	1	1
98	AT3G06210.1	| ARM repeat superfamily protein | chr3:1880093-1883317 FORWARD LENGTH=840	34	94830	1	1	1	1
99	AT3G28520.1	| P-loop containing nucleoside triphosphate hydrolases superfamily protein | chr3:10688323-10689759 FORWARD LENGTH=478	34	55778	1	1	1	1
100	AT5G39370.1	| Curculin-like (mannose-binding) lectin family protein | chr5:15757717-15758109 FORWARD LENGTH=130	34	14892	1	1	1	1
101	AT3G20155.1	| unknown protein
102	AT4G33200.1	XI-I, ATXI-I, XI-15 | myosin, putative | chr4:16002768-16014792 REVERSE LENGTH=1522	34	174634	2	2	1	1
103	AT1G20500.1	| AMP-dependent synthetase and ligase family protein | chr1:7100502-7102847 REVERSE LENGTH=550	33	60804	1	1	1	1
104	AT5G26920.1	CBP60G | Cam-binding protein 60-like G | chr5:9475860-9478448 FORWARD LENGTH=563	33	63534	2	2	1	1
105	AT3G24530.1	| AAA-type ATPase family protein / ankyrin repeat family protein | chr3:8945678-8947786 REVERSE LENGTH=481	33	54008	1	1	1	1
106	AT5G19150.1	| pfkB-like carbohydrate kinase family protein | chr5:6426280-6428402 REVERSE LENGTH=365	33	39704	1	1	1	1
107	AT2G31610.1	| Ribosomal protein S3 family protein | chr2:13450384-13451669 FORWARD LENGTH=250	33	27640	1	1	1	1
108	AT5G43100.1	| Eukaryotic aspartyl protease family protein | chr5:17299264-17302718 FORWARD LENGTH=631	33	70802	1	1	1	1
109	AT1G74030.1	ENO1 | enolase 1 | chr1:27839465-27841901 REVERSE LENGTH=477	33	51764	1	1	1	1
110	AT2G40360.1	| Transducin/WD40 repeat-like superfamily protein | chr2:16853123-16856635 REVERSE LENGTH=753	33	85790	1	1	1	1
111	AT2G42250.1	CYP712A1 | cytochrome P450, family 712, subfamily A, polypeptide 1 | chr2:17600075-17601709 REVERSE LENGTH=514	32	58575	1	1	1	1
112	AT1G18350.1	ATMKK7, BUD1, MKK7 | MAP kinase kinase 7 | chr1:6315686-6316609 FORWARD LENGTH=307	32	34617	1	1	1	1
113	AT3G61480.1	| Quinoprotein amine dehydrogenase, beta chain-like
114	AT1G29860.1	WRKY71, ATWRKY71 | WRKY DNA-binding protein 71 | chr1:10454482-10455652 FORWARD LENGTH=282	32	32073	1	1	1	1
115	AT1G29870.1	| tRNA synthetase class II (G, H, P and S) family protein | chr1:10456902-10458782 REVERSE LENGTH=463	32	52549	1	1	1	1
116	AT3G21000.1	| Gag-Pol-related retrotransposon family protein | chr3:7363921-7365138 FORWARD LENGTH=405	32	46568	2	2	1	1
117	AT1G31330.1	PSAF | photosystem I subunit F | chr1:11215011-11215939 REVERSE LENGTH=221	32	24296	1	1	1	1
118	AT1G73750.1	| Uncharacterised conserved protein UCP031088, alpha/beta hydrolase | chr1:27736659-27738887 FORWARD LENGTH=452	32	49973	1	1	1	1
119	AT5G61520.1	| Major facilitator superfamily protein | chr5:24739358-24741175 REVERSE LENGTH=514	32	56061	2	2	1	1
120	AT1G08980.1	ATAMI1, AMI1, ATTOC64-I, TOC64-I | amidase 1 | chr1:2884455-2886430 FORWARD LENGTH=425	32	45350	1	1	1	1
121	AT2G11570.1	| unknown protein
122	AT5G53670.1	| unknown protein
123	AT5G11210.1	ATGLR2.5, GLR2.5 | glutamate receptor 2.5 | chr5:3571214-3574537 REVERSE LENGTH=829	31	93641	2	1	1	1
124	AT5G21140.1	emb1379 | embryo defective 1379 | chr5:7187416-7189521 REVERSE LENGTH=312	31	35506	2	2	1	1
125	AT2G32170.1	| S-adenosyl-L-methionine-dependent methyltransferases superfamily protein | chr2:13666476-13670924 FORWARD LENGTH=504	31	58411	1	1	1	1
126	AT1G64670.1	BDG1 | alpha/beta-Hydrolases superfamily protein | chr1:24030990-24033474 REVERSE LENGTH=469	31	54083	1	1	1	1
127	AT5G64450.1	| BEST Arabidopsis thaliana protein match is: Putative endonuclease or glycosyl hydrolase (TAIR:AT3G62200.1)
128	AT3G01260.1	| Galactose mutarotase-like superfamily protein | chr3:80244-82005 REVERSE LENGTH=426	31	47894	2	1	1	1
129	AT5G20070.1	ATNUDT19, ATNUDX19, NUDX19 | nudix hydrolase homolog 19 | chr5:6779893-6782308 FORWARD LENGTH=438	31	48776	1	1	1	1
130	AT5G27395.1	| Mitochondrial inner membrane translocase complex, subunit Tim44-related protein | chr5:9671845-9674085 REVERSE LENGTH=313	31	36656	1	1	1	1
131	AT1G13570.1	| F-box/RNI-like superfamily protein | chr1:4642528-4643930 REVERSE LENGTH=416	31	48035	3	2	1	1
132	AT2G27950.1	| Ring/U-Box superfamily protein | chr2:11899422-11903171 REVERSE LENGTH=839	31	95493	1	1	1	1
133	AT3G13180.1	| NOL1/NOP2/sun family protein / antitermination NusB domain-containing protein | chr3:4236326-4239966 REVERSE LENGTH=523	31	58585	1	1	1	1
134	AT1G03560.1	| Pentatricopeptide repeat (PPR-like) superfamily protein | chr1:890428-892410 REVERSE LENGTH=660	31	75591	1	1	1	1
135	AT4G38150.1	| Pentatricopeptide repeat (PPR) superfamily protein | chr4:17901211-17902119 REVERSE LENGTH=302	31	33663	3	1	1	1
136	AT3G21740.1	APO4 | Arabidopsis thaliana protein of unknown function (DUF794) | chr3:7662542-7663638 REVERSE LENGTH=337	31	38979	1	1	1	1
137	AT5G05150.1	ATATG18E, ATG18E, G18E | autophagy-related gene 18E | chr5:1524841-1526199 REVERSE LENGTH=374	31	42056	2	0	1	0
138	AT5G16020.1	GEX3 | gamete-expressed 3 | chr5:5229692-5232241 FORWARD LENGTH=641	31	73708	2	2	1	1
139	AT5G60450.1	ARF4 | auxin response factor 4 | chr5:24308558-24312187 REVERSE LENGTH=788	30	88011	2	1	1	1
140	AT5G52410.1	| CONTAINS InterPro DOMAIN/s: S-layer homology domain (InterPro:IPR001119)
141	AT1G77620.1	| P-loop containing nucleoside triphosphate hydrolases superfamily protein | chr1:29167934-29172867 REVERSE LENGTH=1151	30	129910	1	1	1	1
142	AT3G21510.1	AHP1 | histidine-containing phosphotransmitter 1 | chr3:7578432-7579537 REVERSE LENGTH=154	30	17788	3	3	1	1
143	AT2G21300.1	| ATP binding microtubule motor family protein | chr2:9114396-9118292 REVERSE LENGTH=862	30	97209	1	1	1	1
144	AT3G58770.1	| unknown protein
145	AT4G38500.1	| Protein of unknown function (DUF616) | chr4:18008418-18010693 FORWARD LENGTH=499	30	58139	1	1	1	1
146	AT1G42190.1	| GAG/POL/ENV polyprotein | chr1:15761082-15761276 FORWARD LENGTH=64	30	7323	1	1	1	1
147	AT2G40700.1	| P-loop containing nucleoside triphosphate hydrolases superfamily protein | chr2:16976783-16979392 FORWARD LENGTH=609	30	68447	1	1	1	1
148	AT1G49160.2	WNK7 | Protein kinase superfamily protein | chr1:18179473-18181867 REVERSE LENGTH=557	30	63945	1	1	1	1
149	AT1G24070.1	ATCSLA10, CSLA10 | cellulose synthase-like A10 | chr1:8516437-8519734 REVERSE LENGTH=552	30	64802	1	1	1	1
150	AT3G54710.1	ATCDT1B, CDT1B, CDT1 | homolog of yeast CDT1 B homolog of yeast CDT1 B | chr3:20251885-20254031 FORWARD LENGTH=486	30	55215	1	1	1	1
151	AT1G12150.1	| Plant protein of unknown function (DUF827) | chr1:4123530-4125328 REVERSE LENGTH=548	30	62795	1	0	1	0
152	AT2G45280.1	ATRAD51C, RAD51C | RAS associated with diabetes protein 51C | chr2:18670103-18672041 FORWARD LENGTH=363	29	40603	1	1	1	1
153	AT1G73980.1	| Phosphoribulokinase / Uridine kinase family | chr1:27820292-27823527 REVERSE LENGTH=643	29	72501	1	1	1	1
154	AT4G00730.1	ANL2, AHDP | Homeobox-leucine zipper family protein / lipid-binding START domain-containing protein | chr4:299741-304103 REVERSE LENGTH=802	29	87875	1	1	1	1
155	AT4G10250.1	ATHSP22.0 | HSP20-like chaperones superfamily protein | chr4:6370537-6371124 FORWARD LENGTH=195	29	21984	1	1	1	1
156	AT5G66470.1	| RNA binding
157	AT3G01750.1	| Ankyrin repeat family protein | chr3:270615-272691 FORWARD LENGTH=664	29	73456	1	1	1	1
158	AT5G57360.1	ZTL, LKP1, ADO1, FKL2 | Galactose oxidase/kelch repeat superfamily protein | chr5:23241597-23244256 FORWARD LENGTH=609	29	66600	2	2	1	1
159	AT1G66340.1	ETR1, EIN1, ETR, AtETR1 | Signal transduction histidine kinase, hybrid-type, ethylene sensor | chr1:24734698-24737366 FORWARD LENGTH=738	29	82973	1	1	1	1
160	AT3G07750.1	| 3~-5~-exoribonuclease family protein | chr3:2473486-2475218 FORWARD LENGTH=286	29	30173	1	1	1	1
161	AT1G63660.1	| GMP synthase (glutamine-hydrolyzing), putative / glutamine amidotransferase, putative | chr1:23604127-23607080 REVERSE LENGTH=534	29	59600	1	0	1	0
162	AT1G09870.1	| histidine acid phosphatase family protein | chr1:3205817-3208444 FORWARD LENGTH=487	29	55326	1	1	1	1
163	AT1G19650.1	| Sec14p-like phosphatidylinositol transfer family protein | chr1:6796431-6799537 REVERSE LENGTH=608	29	69742	1	0	1	0
164	AT2G33750.1	ATPUP2, PUP2 | purine permease 2 | chr2:14271794-14273265 REVERSE LENGTH=358	29	39849	2	2	1	1
165	AT1G53165.1	ATMAP4K ALPHA1 | Protein kinase superfamily protein | chr1:19814386-19819233 FORWARD LENGTH=680	28	75585	1	1	1	1
166	AT1G62010.1	| Mitochondrial transcription termination factor family protein | chr1:22915886-22917133 FORWARD LENGTH=415	28	46547	1	1	1	1
167	AT1G29850.3	| double-stranded DNA-binding family protein | chr1:10447866-10449691 FORWARD LENGTH=151	28	17401	1	1	1	1
168	AT3G24750.1	| unknown protein
169	AT1G54310.1	| S-adenosyl-L-methionine-dependent methyltransferases superfamily protein | chr1:20273618-20274678 FORWARD LENGTH=245	28	27320	1	1	1	1
170	AT3G46770.1	| AP2/B3-like transcriptional factor family protein | chr3:17224064-17225316 FORWARD LENGTH=276	28	32023	1	1	1	1
171	AT1G33220.1	| Glycosyl hydrolase superfamily protein | chr1:12044872-12045879 FORWARD LENGTH=335	28	36629	1	1	1	1
172	AT4G16442.1	| Uncharacterised protein family (UPF0497) | chr4:9272042-9272970 REVERSE LENGTH=182	28	20262	1	1	1	1
173	AT1G05140.1	| Peptidase M50 family protein | chr1:1482681-1484006 FORWARD LENGTH=441	28	47746	1	1	1	1
174	AT3G19230.1	| Leucine-rich repeat (LRR) family protein | chr3:6661088-6663519 REVERSE LENGTH=519	28	57501	1	1	1	1
175	AT5G59220.1	HAI1 | highly ABA-induced PP2C gene 1 | chr5:23894672-23896497 REVERSE LENGTH=413	27	46152	1	1	1	1
176	AT1G73140.1	TBL31 | Plant protein of unknown function (DUF828) | chr1:27502133-27503743 REVERSE LENGTH=413	27	48926	1	0	1	0
177	AT2G22400.1	| S-adenosyl-L-methionine-dependent methyltransferases superfamily protein | chr2:9504823-9508788 REVERSE LENGTH=808	27	90399	1	1	1	1
178	AT5G49930.1	emb1441 | zinc knuckle (CCHC-type) family protein | chr5:20308260-20312736 REVERSE LENGTH=1080	27	121999	1	1	1	1
179	AT1G49250.1	| ATP-dependent DNA ligase | chr1:18220533-18224256 FORWARD LENGTH=657	27	73852	1	1	1	1
180	AT4G22745.1	MBD1 | methyl-CPG-binding domain 1 | chr4:11947421-11948514 REVERSE LENGTH=204	27	23322	1	1	1	1

## Sheet: GST-MAPKKK18-6
prot_hit_num	prot_acc	prot_desc	prot_score	prot_mass	prot_matches	prot_matches_sig	prot_sequences	prot_sequences_sig
1	AT1G05100.1	MAPKKK18 | mitogen-activated protein kinase kinase kinase 18 | chr1:1469679-1470698 FORWARD LENGTH=339	328	38087	5	5	4	4
2	AT1G63660.1	| GMP synthase (glutamine-hydrolyzing), putative / glutamine amidotransferase, putative | chr1:23604127-23607080 REVERSE LENGTH=534	273	59600	8	8	1	1
3	AT2G25140.1	HSP98.7, CLPB-M, CLPB4 | casein lytic proteinase B4 | chr2:10697877-10701998 REVERSE LENGTH=964	209	108870	6	6	2	2
4	AT1G74310.1	ATHSP101, HSP101, HOT1 | heat shock protein 101 | chr1:27936715-27939862 REVERSE LENGTH=911	206	101416	6	6	3	3
5	AT1G47250.1	PAF2 | 20S proteasome alpha subunit F2 | chr1:17319220-17320900 FORWARD LENGTH=277	185	30575	5	5	4	4
6	AT1G16300.1	GAPCP-2 | glyceraldehyde-3-phosphate dehydrogenase of plastid 2 | chr1:5574433-5577406 FORWARD LENGTH=420	161	44956	4	4	2	2
7	AT2G01210.1	| Leucine-rich repeat protein kinase family protein | chr2:119509-121734 REVERSE LENGTH=716	155	79086	9	9	1	1
8	AT5G52410.1	| CONTAINS InterPro DOMAIN/s: S-layer homology domain (InterPro:IPR001119)	135	57857	8	8	1	1
9	AT3G50590.1	| Transducin/WD40 repeat-like superfamily protein | chr3:18771292-18779220 FORWARD LENGTH=1614	129	177482	5	5	1	1
10	AT4G24190.1	SHD, HSP90.7, AtHsp90.7, AtHsp90-7 | Chaperone protein htpG family protein | chr4:12551902-12555851 REVERSE LENGTH=823	123	94192	5	5	1	1
11	AT5G64050.1	ATERS, OVA3, ERS | glutamate tRNA synthetase | chr5:25630196-25633099 REVERSE LENGTH=570	120	63702	4	4	1	1
12	AT3G58810.1	MTPA2, ATMTPA2, MTP3, ATMTP3 | metal tolerance protein A2 | chr3:21750551-21751849 FORWARD LENGTH=432	113	47828	4	4	1	1
13	AT3G15351.1	| unknown protein Other Eukaryotes - 0 (source: NCBI BLink). | chr3:5176726-5177531 FORWARD LENGTH=165	105	18418	2	2	1	1
14	AT4G02930.1	| GTP binding Elongation factor Tu family protein | chr4:1295751-1298354 REVERSE LENGTH=454	105	49563	1	1	1	1
15	AT1G16030.1	Hsp70b | heat shock protein 70B | chr1:5502386-5504326 REVERSE LENGTH=646	102	71192	1	1	1	1
16	AT1G43560.1	Aty2, ty2 | thioredoxin Y2 | chr1:16398359-16399828 REVERSE LENGTH=167	97	18719	2	2	1	1
17	AT1G63295.1	| Remorin family protein | chr1:23474129-23475300 REVERSE LENGTH=151	94	17721	3	3	1	1
18	AT4G25850.1	ORP4B | OSBP(oxysterol binding protein)-related protein 4B | chr4:13143859-13146654 FORWARD LENGTH=383	88	43876	2	2	1	1
19	AT4G11150.1	TUF, emb2448, TUFF, VHA-E1 | vacuolar ATP synthase subunit E1 | chr4:6800091-6801696 FORWARD LENGTH=230	87	26228	5	5	1	1
20	AT1G10520.1	| DNA polymerase lambda (POLL) | chr1:3465964-3469248 FORWARD LENGTH=529	86	59735	2	2	1	1
21	AT5G66420.1	| CONTAINS InterPro DOMAIN/s: Uncharacterised conserved protein UCP033271 (InterPro:IPR008322), TIM-barrel signal transduction protein, predicted (InterPro:IPR009215)	83	70495	1	1	1	1
22	AT3G19340.1	| Protein of unknown function (DUF3754) | chr3:6701387-6704071 REVERSE LENGTH=487	83	57073	3	3	1	1
23	AT1G24280.1	G6PD3 | glucose-6-phosphate dehydrogenase 3 | chr1:8609495-8612383 FORWARD LENGTH=599	75	67638	2	2	1	1
24	AT5G07360.1	| Amidase family protein | chr5:2326925-2330011 REVERSE LENGTH=659	73	73593	3	3	1	1
25	AT1G72440.1	EDA25, SWA2 | CCAAT-binding factor | chr1:27268325-27273596 REVERSE LENGTH=1043	72	117136	3	3	1	1
26	AT5G57190.1	PSD2 | phosphatidylserine decarboxylase 2 | chr5:23171531-23175364 REVERSE LENGTH=635	71	71506	2	2	1	1
27	AT1G72160.1	| Sec14p-like phosphatidylinositol transfer family protein | chr1:27153823-27155609 REVERSE LENGTH=490	70	56254	2	2	1	1
28	AT1G10680.1	PGP10 | P-glycoprotein 10 | chr1:3538470-3543782 REVERSE LENGTH=1227	68	134711	5	5	1	1
29	AT1G06210.1	| ENTH/VHS/GAT family protein | chr1:1897567-1898986 FORWARD LENGTH=383	67	42954	2	2	1	1
30	AT3G10690.1	GYRA | DNA GYRASE A | chr3:3339612-3346243 REVERSE LENGTH=950	65	105208	1	1	1	1
31	AT3G54660.1	GR, EMB2360, ATGR2 | glutathione reductase | chr3:20230356-20233100 REVERSE LENGTH=565	63	61228	1	1	1	1
32	AT5G39930.1	CLPS5 | CLP1-similar protein 5 | chr5:15985249-15987240 REVERSE LENGTH=424	61	47551	7	7	1	1
33	AT3G11710.1	ATKRS-1 | lysyl-tRNA synthetase 1 | chr3:3702359-3705613 REVERSE LENGTH=626	61	71165	1	1	1	1
34	AT3G23570.1	| alpha/beta-Hydrolases superfamily protein | chr3:8458052-8459608 REVERSE LENGTH=239	61	26697	3	3	1	1
35	AT4G38070.1	| basic helix-loop-helix (bHLH) DNA-binding superfamily protein | chr4:17876535-17882569 FORWARD LENGTH=1513	59	176124	1	1	1	1
36	AT1G74400.1	| Tetratricopeptide repeat (TPR)-like superfamily protein | chr1:27963953-27965341 FORWARD LENGTH=462	59	52998	4	4	1	1
37	AT4G00730.1	ANL2, AHDP | Homeobox-leucine zipper family protein / lipid-binding START domain-containing protein | chr4:299741-304103 REVERSE LENGTH=802	59	87875	3	3	1	1
38	AT1G78450.1	| SOUL heme-binding family protein | chr1:29517147-29517910 REVERSE LENGTH=225	58	25414	3	3	1	1
39	AT3G22790.1	| Kinase interacting (KIP1-like) family protein | chr3:8052446-8057888 REVERSE LENGTH=1728	58	199879	3	3	1	1
40	AT5G25350.1	EBF2 | EIN3-binding F box protein 2 | chr5:8794842-8796882 REVERSE LENGTH=623	57	67444	1	1	1	1
41	AT1G72270.1	| CONTAINS InterPro DOMAIN/s: Ribosome 60S biogenesis N-terminal (InterPro:IPR021714) BEST Arabidopsis thaliana protein match is: unknown protein (TAIR:AT4G27010.1)	57	322449	3	3	2	2
42	AT5G02510.1	| BEST Arabidopsis thaliana protein match is: Ubiquitin system component Cue protein (TAIR:AT5G32440.1)	55	20526	2	2	1	1
43	AT5G38590.1	| F-box/RNI-like/FBD-like domains-containing protein | chr5:15452586-15453455 REVERSE LENGTH=289	55	33589	1	1	1	1
44	AT5G39580.1	| Peroxidase superfamily protein | chr5:15847281-15849027 REVERSE LENGTH=319	55	34526	2	2	1	1
45	AT1G29940.1	NRPA2 | nuclear RNA polymerase A2 | chr1:10479322-10486670 REVERSE LENGTH=1178	54	133446	3	3	2	2
46	AT1G50380.1	| Prolyl oligopeptidase family protein | chr1:18662480-18666185 FORWARD LENGTH=710	53	81255	1	1	1	1
47	AT5G45110.1	NPR3, ATNPR3 | NPR1-like protein 3 | chr5:18229319-18231334 FORWARD LENGTH=586	51	66616	2	2	1	1
48	AT1G02990.1	| BEST Arabidopsis thaliana protein match is: CW-type Zinc Finger (TAIR:AT3G62900.1)	51	119198	6	6	1	1
49	AT1G34750.1	| Protein phosphatase 2C family protein | chr1:12736386-12737727 REVERSE LENGTH=282	50	31103	3	3	1	1
50	AT2G22960.1	| alpha/beta-Hydrolases superfamily protein | chr2:9770894-9772932 FORWARD LENGTH=184	49	21279	4	4	1	1
51	AT3G44550.1	FAR5 | fatty acid reductase 5 | chr3:16138060-16141409 FORWARD LENGTH=496	49	56715	1	1	1	1
52	AT5G47890.1	| NADH-ubiquinone oxidoreductase B8 subunit, putative | chr5:19388806-19390409 FORWARD LENGTH=97	48	10982	1	1	1	1
53	AT3G03740.1	ATBPM4, BPM4 | BTB-POZ and MATH domain 4 | chr3:937106-939807 REVERSE LENGTH=465	48	51334	3	3	1	1
54	AT1G28340.1	AtRLP4, RLP4 | receptor like protein 4 | chr1:9940175-9943252 FORWARD LENGTH=626	48	68790	3	3	1	1
55	AT1G36280.1	| L-Aspartase-like family protein | chr1:13640600-13642908 FORWARD LENGTH=527	48	58916	1	1	1	1
56	AT5G15170.1	TDP1 | tyrosyl-DNA phosphodiesterase-related | chr5:4926300-4929307 REVERSE LENGTH=605	48	68510	5	5	1	1
57	AT4G16650.1	| O-fucosyltransferase family protein | chr4:9372727-9375910 FORWARD LENGTH=549	48	63862	2	2	1	1
58	AT4G15545.1	| unknown protein	48	37184	2	2	1	1
59	AT5G24460.1	| unknown protein	47	33474	4	4	1	1
60	AT4G31540.1	ATEXO70G1, EXO70G1 | exocyst subunit exo70 family protein G1 | chr4:15284739-15286802 REVERSE LENGTH=687	47	78016	1	1	1	1
61	AT1G53110.1	| BEST Arabidopsis thaliana protein match is: proton pump interactor 2 (TAIR:AT3G15340.1)	47	51307	2	2	1	1
62	AT1G07615.1	| GTP-binding protein Obg/CgtA | chr1:2342277-2344200 REVERSE LENGTH=493	47	54496	3	3	1	1
63	AT2G36580.1	| Pyruvate kinase family protein | chr2:15339253-15342781 FORWARD LENGTH=527	46	57978	1	1	1	1
64	AT2G42250.1	CYP712A1 | cytochrome P450, family 712, subfamily A, polypeptide 1 | chr2:17600075-17601709 REVERSE LENGTH=514	46	58575	3	3	1	1
65	AT4G16190.1	| Papain family cysteine protease | chr4:9171512-9172877 FORWARD LENGTH=373	45	41743	2	2	1	1
66	AT2G42510.1	| FUNCTIONS IN: molecular_function unknown CONTAINS InterPro DOMAIN/s: Survival motor neuron interacting protein 1 (InterPro:IPR0070"	45	59597	1	1	1	1
67	AT2G39970.1	| Mitochondrial substrate carrier family protein | chr2:16684026-16686392 REVERSE LENGTH=331	45	36236	2	2	1	1
68	ATCG00870.1	ORF77.1 | Protein precursor Ycf15, putative, chloroplast | chrC:93495-93728 FORWARD LENGTH=77	45	9054	1	1	1	1
69	AT3G26190.1	CYP71B21 | cytochrome P450, family 71, subfamily B, polypeptide 21 | chr3:9583475-9585083 REVERSE LENGTH=499	45	57224	2	2	1	1
70	AT3G14110.1	FLU | Tetratricopeptide repeat (TPR)-like superfamily protein | chr3:4676222-4677602 REVERSE LENGTH=316	44	34749	2	2	1	1
71	AT3G63052.1	| unknown protein Other Eukaryotes - 2996 (source: NCBI BLink). | chr3:23298911-23299111 REVERSE LENGTH",4	44	7312	1	1	1	1
72	AT1G52450.1	| Ubiquitin carboxyl-terminal hydrolase-related protein | chr1:19541684-19546266 REVERSE LENGTH=1136	43	131099	2	1	2	1
73	AT5G61950.1	| Ubiquitin carboxyl-terminal hydrolase-related protein | chr5:24873566-24878093 FORWARD LENGTH=1132	43	130621	2	1	2	1
74	AT5G51200.1	| Protein of unknown function (DUF3414) | chr5:20804926-20819408 FORWARD LENGTH=1838	43	207932	3	3	1	1
75	AT3G16560.1	| Protein phosphatase 2C family protein | chr3:5636051-5637702 REVERSE LENGTH=493	43	54040	1	1	1	1
76	AT5G66360.1	| Ribosomal RNA adenine dimethylase family protein | chr5:26510329-26511711 FORWARD LENGTH=352	42	40287	1	1	1	1
77	AT4G26910.1	| Dihydrolipoamide succinyltransferase | chr4:13520127-13522889 REVERSE LENGTH=464	42	50028	2	2	1	1
78	AT5G02320.1	ATMYB3R5, MYB3R-5 | myb domain protein 3r-5 | chr5:483445-486347 REVERSE LENGTH=548	42	62199	1	1	1	1
79	AT4G25450.1	ATNAP8, NAP8 | non-intrinsic ABC protein 8 | chr4:13009845-13013912 REVERSE LENGTH=714	42	78337	1	1	1	1
80	AT5G19025.1	| Ribosomal protein L34e superfamily protein | chr5:6355220-6357083 REVERSE LENGTH=259	41	28926	2	2	1	1
81	AT4G02170.1	| unknown protein	41	20344	2	2	1	1
82	AT5G13030.1	| unknown protein CONTAINS InterPro DOMAIN/s: Uncharacterised protei"	41	71650	1	1	1	1
83	AT2G07774.1	| unknown protein Other Eukaryotes - 2996 (source: NCBI BLink). | chr2:3303929-3304573 REVERSE LENGTH=1"	41	13292	1	1	1	1
84	AT4G33620.1	| Cysteine proteinases superfamily protein | chr4:16147692-16152853 FORWARD LENGTH=783	41	89752	2	2	1	1
85	AT1G80640.1	| Protein kinase superfamily protein | chr1:30311979-30314238 FORWARD LENGTH=427	41	47711	1	1	1	1
86	AT2G14120.1	DRP3B | dynamin related protein | chr2:5954253-5960015 REVERSE LENGTH=780	40	86866	3	3	1	1
87	AT2G38480.1	| Uncharacterised protein family (UPF0497) | chr2:16110960-16111694 REVERSE LENGTH=188	40	20921	1	1	1	1
88	AT4G14240.1	| CBS domain-containing protein with a domain of unknown function (DUF21) | chr4:8204712-8207273 REVERSE LENGTH=494	40	53778	2	1	1	1
89	AT1G14750.1	SDS | Cyclin family protein | chr1:5079674-5082423 REVERSE LENGTH=578	39	65850	1	1	1	1
90	AT3G47340.1	ASN1, DIN6, AT-ASN1 | glutamine-dependent asparagine synthase 1 | chr3:17438136-17441043 REVERSE LENGTH=584	39	65947	1	1	1	1
91	AT3G14570.1	ATGSL04, gsl04, atgsl4 | glucan synthase-like 4 | chr3:4892643-4902628 FORWARD LENGTH=1976	39	229350	2	2	1	1
92	AT5G51430.1	EYE | conserved oligomeric Golgi complex component-related / COG complex component-related | chr5:20887044-20890795 REVERSE LENGTH=836	39	92661	1	1	1	1
93	AT4G15200.1	AFH3, FH3 | formin 3 | chr4:8662993-8665759 REVERSE LENGTH=764	39	83855	1	1	1	1
94	AT5G11530.1	EMF1 | embryonic flower 1 (EMF1) | chr5:3697140-3700930 FORWARD LENGTH=1096	39	122607	3	3	1	1
95	AT5G38710.1	| Methylenetetrahydrofolate reductase family protein | chr5:15501340-15503899 FORWARD LENGTH=476	39	53362	1	1	1	1
96	AT3G07770.1	Hsp89.1, AtHsp90.6, AtHsp90-6 | HEAT SHOCK PROTEIN 89.1 | chr3:2479611-2483970 FORWARD LENGTH=799	39	90694	2	2	1	1
97	AT2G35630.1	MOR1, GEM1 | ARM repeat superfamily protein | chr2:14966828-14980361 FORWARD LENGTH=1978	39	218700	1	1	1	1
98	AT2G40730.1	| Protein kinase family protein with ARM repeat domain | chr2:16990083-16996072 REVERSE LENGTH=798	39	86177	1	1	1	1
99	AT4G38170.1	FRS9 | FAR1-related sequence 9 | chr4:17904613-17906439 FORWARD LENGTH=545	39	62671	2	2	1	1
100	AT1G09150.1	| pseudouridine synthase and archaeosine transglycosylase (PUA) domain-containing protein | chr1:2946599-2948908 FORWARD LENGTH=181	39	20628	1	1	1	1
101	AT5G23080.1	TGH | SWAP (Suppressor-of-White-APricot)/surp domain-containing protein | chr5:7743226-7748889 REVERSE LENGTH=930	38	104963	2	2	1	1
102	AT3G42770.1	| F-box/RNI-like/FBD-like domains-containing protein | chr3:14867122-14870083 FORWARD LENGTH=532	38	61443	1	1	1	1
103	AT1G13220.2	LINC2 | nuclear matrix constituent protein-related | chr1:4515699-4520071 FORWARD LENGTH=1128	38	130167	1	1	1	1
104	AT1G50720.1	| Stigma-specific Stig1 family protein | chr1:18789180-18789644 REVERSE LENGTH=154	38	17798	2	2	1	1
105	AT5G08660.1	| Protein of unknown function (DUF668) | chr5:2814526-2817845 FORWARD LENGTH=649	38	72592	1	1	1	1
106	AT1G20150.1	| Subtilisin-like serine endopeptidase family protein | chr1:6987332-6990361 REVERSE LENGTH=780	38	86173	2	2	1	1
107	AT4G18340.1	| Glycosyl hydrolase superfamily protein | chr4:10130245-10132019 REVERSE LENGTH=397	38	44134	1	1	1	1
108	AT4G40100.1	| GRAM domain family protein | chr4:18583244-18584524 FORWARD LENGTH=225	38	24928	2	2	1	1
109	AT5G17550.1	PEX19-2, AtPEX19-2 | peroxin 19-2 | chr5:5786743-5788166 REVERSE LENGTH=245	38	27961	1	1	1	1
110	AT1G21835.1	| Plant thionin family protein | chr1:7665664-7665936 FORWARD LENGTH=90	38	10524	2	2	1	1
111	AT1G68940.1	| Armadillo/beta-catenin-like repeat family protein | chr1:25922001-25925374 REVERSE LENGTH=1033	38	115509	1	1	1	1
112	AT5G13260.1	| unknown protein	37	59817	2	2	1	1
113	AT1G17500.1	| ATPase E1-E2 type family protein / haloacid dehalogenase-like hydrolase family protein | chr1:6018757-6023201 FORWARD LENGTH=1216	37	139021	1	1	1	1
114	AT2G43540.1	| unknown protein	37	17834	2	2	1	1
115	AT4G22190.1	| unknown protein Other Eukaryotes - 197 (source: NCBI BLink). | chr4:11742102-11743265 REVERSE LENGTH=387"	37	42720	2	2	1	1
116	AT5G37870.1	| Protein with RING/U-box and TRAF-like domains | chr5:15073764-15074851 REVERSE LENGTH=281	37	32257	1	1	1	1
117	AT3G53110.1	LOS4 | P-loop containing nucleoside triphosphate hydrolases superfamily protein | chr3:19687968-19690423 FORWARD LENGTH=496	37	55579	1	1	1	1
118	AT1G18270.1	| ketose-bisphosphate aldolase class-II family protein | chr1:6283634-6293772 REVERSE LENGTH=1373	37	147686	2	2	1	1
119	AT3G28370.1	| unknown protein	37	32468	1	1	1	1
120	AT4G34890.1	ATXDH1, XDH1 | xanthine dehydrogenase 1 | chr4:16618736-16624983 REVERSE LENGTH=1361	37	150572	1	1	1	1
121	AT1G60995.1	| FUNCTIONS IN: molecular_function unknown CONTAINS InterPro DOMAIN/s: Membralin (InterPro:IPR0"	36	71959	3	3	1	1
122	AT1G31430.1	| Pentatricopeptide repeat (PPR-like) superfamily protein | chr1:11254025-11255737 REVERSE LENGTH=570	36	64409	1	1	1	1
123	AT5G49360.1	BXL1, ATBXL1 | beta-xylosidase 1 | chr5:20012179-20016659 REVERSE LENGTH=774	36	84252	2	2	1	1
124	AT2G22475.1	GEM | GRAM domain family protein | chr2:9541523-9544778 FORWARD LENGTH=299	36	32287	1	1	1	1
125	AT2G35920.1	| RNA helicase family protein | chr2:15075674-15080506 FORWARD LENGTH=995	36	111659	2	2	1	1
126	AT3G54260.1	TBL36 | TRICHOME BIREFRINGENCE-LIKE 36 | chr3:20085097-20086745 REVERSE LENGTH=379	36	44802	1	1	1	1
127	AT2G19500.1	CKX2, ATCKX2 | cytokinin oxidase 2 | chr2:8444311-8447301 REVERSE LENGTH=501	36	55732	1	1	1	1
128	AT4G37682.1	| Protein of unknown function (DUF1399) | chr4:17703461-17703844 FORWARD LENGTH=75	36	8572	1	1	1	1
129	AT4G10030.1	| alpha/beta-Hydrolases superfamily protein | chr4:6270490-6273098 REVERSE LENGTH=380	36	42306	1	1	1	1
130	AT1G36050.1	| Endoplasmic reticulum vesicle transporter protein | chr1:13450467-13453683 FORWARD LENGTH=489	36	55906	2	2	1	1
131	AT1G61230.1	| Mannose-binding lectin superfamily protein | chr1:22578951-22580781 FORWARD LENGTH=505	36	56607	1	1	1	1
132	AT2G42380.1	ATBZIP34, BZIP34 | Basic-leucine zipper (bZIP) transcription factor family protein | chr2:17647205-17648660 REVERSE LENGTH=310	36	34687	1	1	1	1
133	AT2G28120.1	| Major facilitator superfamily protein | chr2:11985934-11987667 FORWARD LENGTH=577	36	64484	2	2	1	1
134	AT1G15840.1	| unknown protein Other Eukaryotes - 20746 (source: NCBI BLink). | chr1:5451723-5452123 FORWARD"	36	11014	3	3	1	1
135	AT3G11290.1	| unknown protein	35	53733	2	2	1	1
136	AT3G44320.1	NIT3, AtNIT3 | nitrilase 3 | chr3:15993419-15995493 FORWARD LENGTH=346	35	38274	1	1	1	1
137	AT3G09850.1	| D111/G-patch domain-containing protein | chr3:3023397-3025742 REVERSE LENGTH=781	35	84492	1	1	1	1
138	AT3G58310.1	| Domain of unknown function (DUF26) | chr3:21584038-21585030 REVERSE LENGTH=258	35	30007	1	1	1	1
139	AT2G34110.1	| BEST Arabidopsis thaliana protein match is: forkhead-associated (FHA) domain-containing protein (TAIR:AT1G34355.1)	35	13755	1	1	1	1
140	AT5G38350.1	| Disease resistance protein (NBS-LRR class) family | chr5:15328659-15331528 FORWARD LENGTH=833	35	96629	1	1	1	1
141	AT1G09060.1	| Zinc finger, RING-type Transcription factor jumonji/aspartyl beta-hydroxylase | chr1:2921235-2925212 REVERSE LENGTH=930"	35	107225	1	1	1	1
142	AT5G66840.1	| SAP domain-containing protein | chr5:26692922-26695296 REVERSE LENGTH=551	35	63487	1	1	1	1
143	AT3G21180.1	ACA9, ATACA9 | autoinhibited Ca(2+)-ATPase 9 | chr3:7425770-7431941 FORWARD LENGTH=1086	35	119245	1	1	1	1
144	AT1G30450.1	CCC1, ATCCC1, HAP5 | cation-chloride co-transporter 1 | chr1:10762905-10769061 FORWARD LENGTH=975	35	107499	1	1	1	1
145	AT2G22650.1	| FAD-dependent oxidoreductase family protein | chr2:9624703-9626931 REVERSE LENGTH=420	35	46203	1	1	1	1
146	AT2G43250.1	| unknown protein Other Eukaryotes - 0 (source: NCBI BLink). | chr2:17977619-17979496 FORWARD LENGTH=625"	34	68141	1	1	1	1
147	AT1G31930.1	XLG3 | extra-large GTP-binding protein 3 | chr1:11465832-11468961 FORWARD LENGTH=848	34	96938	1	1	1	1
148	AT1G50320.1	ATHX, ATX, THX | thioredoxin X | chr1:18638606-18639464 REVERSE LENGTH=182	34	19819	1	1	1	1
149	AT2G45000.1	EMB2766 | structural constituent of nuclear pore | chr2:18564156-18567632 FORWARD LENGTH=739	34	73438	1	1	1	1
150	AT4G02710.1	| Kinase interacting (KIP1-like) family protein | chr4:1193516-1197061 REVERSE LENGTH=1111	34	128182	1	1	1	1
151	AT5G49665.1	| Zinc finger (C3HC4-type RING finger) family protein | chr5:20167119-20169420 REVERSE LENGTH=740	34	80968	1	1	1	1
152	AT1G03740.1	| Protein kinase superfamily protein | chr1:934055-936792 FORWARD LENGTH=740	34	84746	2	2	2	2
153	AT1G78890.1	| unknown protein	34	17265	1	1	1	1
154	AT1G29020.1	| Calcium-binding EF-hand family protein | chr1:10120497-10122902 REVERSE LENGTH=564	33	63732	2	2	1	1
155	AT2G24870.1	| Plant self-incompatibility protein S1 family | chr2:10588660-10589016 REVERSE LENGTH=118	33	13897	1	1	1	1
156	AT5G60710.1	| Zinc finger (C3HC4-type RING finger) family protein | chr5:24410953-24414849 REVERSE LENGTH=704	33	77064	2	2	1	1
157	AT3G17760.1	GAD5 | glutamate decarboxylase 5 | chr3:6078893-6080838 REVERSE LENGTH=494	33	56102	1	1	1	1
158	AT4G10250.1	ATHSP22.0 | HSP20-like chaperones superfamily protein | chr4:6370537-6371124 FORWARD LENGTH=195	33	21984	3	3	1	1
159	AT4G35850.1	| Pentatricopeptide repeat (PPR) superfamily protein | chr4:16983638-16986681 FORWARD LENGTH=444	33	50746	1	1	1	1
160	AT4G28650.1	| Leucine-rich repeat transmembrane protein kinase family protein | chr4:14144155-14147276 REVERSE LENGTH=1013	33	111098	1	1	1	1
161	AT4G10720.1	| Ankyrin repeat family protein | chr4:6607879-6609358 FORWARD LENGTH=445	33	49864	1	1	1	1
162	AT1G65070.1	| DNA mismatch repair protein MutS, type 2 | chr1:24173132-24176244 REVERSE LENGTH=857	33	95114	1	1	1	1
163	AT1G63950.1	| Heavy metal transport/detoxification superfamily protein | chr1:23735000-23735556 FORWARD LENGTH=113	33	13237	1	1	1	1
164	AT3G03250.1	UGP, UGP1, AtUGP1 | UDP-GLUCOSE PYROPHOSPHORYLASE 1 | chr3:749761-754014 REVERSE LENGTH=469	33	51844	2	2	1	1
165	AT1G47300.1	| F-box family protein | chr1:17339561-17340972 REVERSE LENGTH=306	33	36889	1	1	1	1
166	AT1G53270.1	| ABC-2 type transporter family protein | chr1:19862878-19864650 FORWARD LENGTH=590	33	66576	1	1	1	1
167	AT2G11000.1	ATMAK10, MAK10 | MAK10 homologue | chr2:4341328-4347768 REVERSE LENGTH=728	33	83578	1	1	1	1
168	AT3G24190.1	| Protein kinase superfamily protein | chr3:8743319-8747703 FORWARD LENGTH=793	32	87520	1	1	1	1
169	AT2G21270.1	UFD1 | ubiquitin fusion degradation 1 | chr2:9108126-9110012 FORWARD LENGTH=319	32	35485	2	2	1	1
170	AT5G08130.1	BIM1 | basic helix-loop-helix (bHLH) DNA-binding superfamily protein | chr5:2606655-2608652 REVERSE LENGTH=409	32	45564	1	1	1	1
171	AT1G05690.1	BT3 | BTB and TAZ domain protein 3 | chr1:1707809-1709132 FORWARD LENGTH=364	32	42371	1	1	1	1
172	AT1G66170.1	MMD1 | RING/FYVE/PHD zinc finger superfamily protein | chr1:24638793-24641222 REVERSE LENGTH=704	32	82001	1	1	1	1
173	AT5G07280.1	EMS1, EXS | Leucine-rich repeat transmembrane protein kinase | chr5:2285088-2288666 FORWARD LENGTH=1192	32	130637	1	1	1	1
174	AT2G01750.1	ATMAP70-3, MAP70-3 | microtubule-associated proteins 70-3 | chr2:328351-331848 FORWARD LENGTH=629	32	69776	2	1	1	1
175	AT4G16215.1	| unknown protein Other Eukaryotes - 2996 (source: NCBI BLink). | chr4:9179244-9179833 REVERSE LENGTH=1"	32	13158	1	1	1	1
176	AT5G19280.2	KAPP, RAG1 | kinase associated protein phosphatase | chr5:6488450-6493182 FORWARD LENGTH=591	32	66432	1	1	1	1
177	AT5G24320.1	| Transducin/WD40 repeat-like superfamily protein | chr5:8284858-8287651 REVERSE LENGTH=694	32	77689	1	1	1	1
178	AT5G10800.1	| RNA recognition motif (RRM)-containing protein | chr5:3412898-3418382 REVERSE LENGTH=947	32	109485	1	1	1	1
179	AT5G51760.1	AHG1 | Protein phosphatase 2C family protein | chr5:21026916-21028912 FORWARD LENGTH=416	32	46566	1	1	1	1
180	AT1G13570.1	| F-box/RNI-like superfamily protein | chr1:4642528-4643930 REVERSE LENGTH=416	32	48035	3	2	1	1
181	AT1G27170.1	| transmembrane receptors | chr1:9434718-9439219 FORWARD LENGTH=1384	32	157469	2	2	1	1
182	AT4G02700.1	SULTR3 2 | chr4:1189062-1193325 FORWARD LENGTH=646	32	71592	1	1	1	1
183	AT5G07910.1	| Leucine-rich repeat (LRR) family protein | chr5:2521937-2523769 REVERSE LENGTH=262	32	29394	1	1	1	1
184	AT5G49880.1	| mitotic checkpoint family protein | chr5:20282305-20287775 FORWARD LENGTH=726	32	82750	2	1	2	1
185	AT5G49610.1	| F-box family protein | chr5:20131448-20132527 REVERSE LENGTH=359	32	41585	1	1	1	1
186	AT2G28930.1	APK1B, PK1B | protein kinase 1B | chr2:12424957-12426565 FORWARD LENGTH=423	32	47420	1	1	1	1
187	AT5G06990.1	| Protein of unknown function, DUF617 | chr5:2169699-2170484 FORWARD LENGTH=261	32	28506	1	1	1	1
188	AT1G56630.1	| alpha/beta-Hydrolases superfamily protein | chr1:21223593-21226943 REVERSE LENGTH=485	32	56570	1	1	1	1
189	AT5G52460.1	EDA41 | FBD, F-box and Leucine Rich Repeat domains containing protein | chr5:21292375-21293758 REVERSE LENGTH=369	31	42618	1	1	1	1
190	AT1G25682.1	| Family of unknown function (DUF572) | chr1:9002532-9004550 REVERSE LENGTH=310	31	35261	1	1	1	1
191	AT1G25250.1	AtIDD16, IDD16 | indeterminate(ID)-domain 16 | chr1:8849549-8851520 FORWARD LENGTH=362	31	42098	2	2	1	1
192	AT4G38840.1	| SAUR-like auxin-responsive protein family | chr4:18125174-18125473 REVERSE LENGTH=99	31	11150	2	2	1	1
193	AT5G02880.1	UPL4 | ubiquitin-protein ligase 4 | chr5:662643-668847 FORWARD LENGTH=1502	31	168795	1	1	1	1
194	AT2G13560.1	NAD-ME1 | NAD-dependent malic enzyme 1 | chr2:5650089-5655103 FORWARD LENGTH=623	31	69841	2	0	1	0
195	AT1G69970.1	CLE26 | CLAVATA3/ESR-RELATED 26 | chr1:26353900-26354256 REVERSE LENGTH=118	31	13668	1	1	1	1
196	AT1G20620.1	CAT3, SEN2, ATCAT3 | catalase 3 | chr1:7143142-7146193 FORWARD LENGTH=492	31	56981	2	2	1	1
197	AT2G39140.1	SVR1 | pseudouridine synthase family protein | chr2:16330238-16333153 FORWARD LENGTH=410	31	45264	1	1	1	1
198	AT5G54810.1	TSB1, TRPB, TRP2, ATTSB1 | tryptophan synthase beta-subunit 1 | chr5:22264805-22266738 REVERSE LENGTH=470	31	51124	2	2	1	1
199	AT1G18335.1	| Acyl-CoA N-acyltransferases (NAT) superfamily protein | chr1:6309428-6311326 REVERSE LENGTH=269	31	31178	1	1	1	1
200	AT3G06810.1	IBR3 | acyl-CoA dehydrogenase-related | chr3:2146534-2150654 FORWARD LENGTH=824	31	92161	1	1	1	1
201	AT5G28920.1	| unknown protein Has 0 Blast hits to 0 proteins in 0 species (source: NCBI BLink). | chr5:10940625-10943378 REVERSE LENGTH=419"	31	46643	1	1	1	1
202	AT2G26100.1	| Galactosyltransferase family protein | chr2:11116212-11118129 REVERSE LENGTH=371	31	41513	1	1	1	1
203	AT5G18200.1	| UTP:galactose-1-phosphate uridylyltransferases	31	39302	1	1	1	1
204	AT5G37640.1	UBQ9 | ubiquitin 9 | chr5:14952782-14953750 REVERSE LENGTH=322	31	36372	1	1	1	1
205	AT3G06340.1	| DNAJ heat shock N-terminal domain-containing protein | chr3:1920607-1922628 REVERSE LENGTH=673	31	76608	1	1	1	1
206	AT1G12470.1	| zinc ion binding | chr1:4251359-4257201 FORWARD LENGTH=988	30	113076	1	1	1	1
207	AT3G11964.1	| RNA binding RNA binding | chr3:3793957-3806626 REVERSE LENGTH=1896"	30	212623	1	1	1	1
208	AT2G37560.1	ORC2, ATORC2 | origin recognition complex second largest subunit 2 | chr2:15759568-15761116 FORWARD LENGTH=363	30	41061	1	1	1	1
209	AT5G43650.1	BHLH92 | basic helix-loop-helix (bHLH) DNA-binding superfamily protein | chr5:17533310-17534758 REVERSE LENGTH=247	30	29040	2	1	1	1
210	AT1G58250.1	SAB | Golgi-body localisation protein domain RNA pol II promoter Fmp27 protein domain | chr1:21587317-21601373 REVERSE LENGTH=2607",30,295101,1,1,1,1,	30	295101	1	1	1	1
211	AT1G57570.1	| Mannose-binding lectin superfamily protein | chr1:21321717-21324284 FORWARD LENGTH=614	30	69110	1	1	1	1
212	AT3G59980.1	| Nucleic acid-binding, OB-fold-like protein | chr3:22154528-22155570 REVERSE LENGTH=273	30	29864	1	1	1	1
213	AT3G12775.1	| ubiquitin-conjugating enzyme family protein | chr3:4059772-4060944 FORWARD LENGTH=362	30	42783	1	1	1	1
214	AT1G62930.1	| Tetratricopeptide repeat (TPR)-like superfamily protein | chr1:23306534-23308423 FORWARD LENGTH=629	30	71704	1	1	1	1
215	AT5G49720.1	ATGH9A1, TSD1, DEC, KOR, RSW2, IRX2, KOR1, GH9A1 | glycosyl hydrolase 9A1 | chr5:20197765-20200168 REVERSE LENGTH=621	30	69469	1	1	1	1
216	AT2G07690.1	MCM5 | Minichromosome maintenance (MCM2/3/5) family protein | chr2:3523379-3527388 REVERSE LENGTH=727	30	81469	1	1	1	1
217	AT1G12010.1	| 2-oxoglutarate (2OG) and Fe(II)-dependent oxygenase superfamily protein | chr1:4056274-4057670 FORWARD LENGTH=320	30	36646	1	1	1	1
218	AT1G32600.1	| F-box associated ubiquitination effector family protein | chr1:11794802-11795683 FORWARD LENGTH=293	30	34608	1	1	1	1
219	AT1G09680.1	| Pentatricopeptide repeat (PPR) superfamily protein | chr1:3134107-3135930 REVERSE LENGTH=607	30	69193	2	2	1	1
220	AT4G36250.1	ALDH3F1 | aldehyde dehydrogenase 3F1 | chr4:17151029-17153381 FORWARD LENGTH=484	30	53949	1	1	1	1
221	AT3G51620.1	| PAP/OAS1 substrate-binding domain superfamily | chr3:19143859-19147891 FORWARD LENGTH=755	30	85147	1	1	1	1
222	AT1G53165.1	ATMAP4K ALPHA1 | Protein kinase superfamily protein | chr1:19814386-19819233 FORWARD LENGTH=680	30	75585	1	1	1	1
223	AT4G25900.1	| Galactose mutarotase-like superfamily protein | chr4:13161487-13163397 FORWARD LENGTH=318	30	36229	1	1	1	1
224	AT1G66210.1	| Subtilisin-like serine endopeptidase family protein | chr1:24665735-24668650 REVERSE LENGTH=759	30	81808	1	1	1	1
225	AT4G14713.1	PPD1, TIFY4A | TIFY domain/Divergent CCT motif family protein | chr4:8427084-8429525 REVERSE LENGTH=313	30	34677	1	1	1	1
226	AT5G67030.1	ABA1, LOS6, NPQ2, ATABA1, ZEP, IBS3, ATZEP | zeaxanthin epoxidase (ZEP) (ABA1) | chr5:26753745-26757090 REVERSE LENGTH=667	30	74255	1	1	1	1
227	AT4G28070.1	| AFG1-like ATPase family protein | chr4:13946009-13948462 FORWARD LENGTH=464	30	52634	1	1	1	1
228	AT1G27640.1	| Putative role in leaf development. Comparison of SALK_123839C to Columbia under normal growth conditions resulted in a trend toward increased leaf length in the mutant (P=0.13
229	AT2G15670.1	| BEST Arabidopsis thaliana protein match is: SEC14 cytosolic factor family protein / phosphoglyceride transfer family protein (TAIR:AT3G51670.1)
230	AT3G05790.1	LON4 | lon protease 4 | chr3:1720154-1725182 REVERSE LENGTH=942	30	105319	1	1	1	1
231	AT1G74140.1	| Rhomboid-related intramembrane serine protease family protein | chr1:27876928-27879584 FORWARD LENGTH=317	30	34325	1	1	1	1
232	AT3G19180.1	ARC6H, PARC6, ATCDP1, CDP1 | paralog of ARC6 | chr3:6632810-6636953 FORWARD LENGTH=819	29	91547	1	1	1	1
233	AT4G12010.1	| Disease resistance protein (TIR-NBS-LRR class) family | chr4:7197325-7201393 REVERSE LENGTH=1219	29	140304	1	1	1	1
234	AT2G40770.1	| zinc ion binding
235	AT2G38500.1	| 2-oxoglutarate (2OG) and Fe(II)-dependent oxygenase superfamily protein | chr2:16117610-16119041 REVERSE LENGTH=356	29	40928	1	1	1	1
236	AT2G47020.1	| Peptide chain release factor 1 | chr2:19320090-19322279 REVERSE LENGTH=413	29	46983	2	2	2	2
237	AT2G31140.1	| Peptidase S24/S26A/S26B/S26C family protein | chr2:13270088-13271619 FORWARD LENGTH=205	29	23256	1	1	1	1
238	AT5G43920.1	| transducin family protein / WD-40 repeat family protein | chr5:17673397-17675630 FORWARD LENGTH=523	29	59866	1	1	1	1
239	AT1G52930.1	| Ribosomal RNA processing Brix domain protein | chr1:19711261-19713103 FORWARD LENGTH=320	29	36903	1	0	1	0
240	AT1G12520.1	ATCCS, CCS | copper chaperone for SOD1 | chr1:4267277-4268900 REVERSE LENGTH=320	29	34060	1	1	1	1
241	AT3G05530.1	RPT5A, ATS6A.2 | regulatory particle triple-A ATPase 5A | chr3:1603540-1605993 FORWARD LENGTH=424	29	47680	1	1	1	1
242	AT5G11050.1	MYB64, AtMYB64 | myb domain protein 64 | chr5:3502144-3503635 FORWARD LENGTH=423	29	48194	1	1	1	1
243	AT3G21510.1	AHP1 | histidine-containing phosphotransmitter 1 | chr3:7578432-7579537 REVERSE LENGTH=154	29	17788	1	1	1	1
244	AT2G25110.1	SDF2, ATSDL, AtSDF2 | stromal cell-derived factor 2-like protein precursor | chr2:10684428-10685838 FORWARD LENGTH=218	29	24058	1	1	1	1
245	AT1G09170.1	| P-loop nucleoside triphosphate hydrolases superfamily protein with CH (Calponin Homology) domain | chr1:2956589-2962207 REVERSE LENGTH=1010	29	111669	1	1	1	1
246	AT1G30670.1	| basic helix-loop-helix (bHLH) DNA-binding superfamily protein | chr1:10879311-10880188 REVERSE LENGTH=264	29	30517	1	1	1	1
247	AT5G18475.1	| Pentatricopeptide repeat (PPR) superfamily protein | chr5:6129255-6130775 REVERSE LENGTH=506	29	57987	1	1	1	1
248	AT4G15320.1	ATCSLB06, CSLB06, ATCSLB6 | cellulose synthase-like B6 | chr4:8742639-8747981 REVERSE LENGTH=828	29	95606	1	1	1	1
249	AT2G07240.1	| cysteine-type peptidases
250	AT5G64580.1	| AAA-type ATPase family protein | chr5:25817391-25821465 REVERSE LENGTH=855	29	97162	1	1	1	1
251	AT1G56040.1	| HEAT/U-box domain-containing protein | chr1:20960356-20962334 REVERSE LENGTH=485	29	57279	1	1	1	1
252	AT2G25730.1	| unknown protein
253	AT2G18590.1	| Major facilitator superfamily protein | chr2:8069988-8072866 FORWARD LENGTH=473	29	52116	1	1	1	1
254	AT2G07040.1	ATPRK2A, PRK2A | Leucine-rich repeat protein kinase family protein | chr2:2916621-2918760 FORWARD LENGTH=647	29	72889	1	1	1	1
255	AT5G42610.1	| Protein of unknown function (DUF607) | chr5:17062507-17063934 FORWARD LENGTH=293	29	34605	1	1	1	1
256	AT2G07827.2	| unknown protein
258	AT4G05110.1	ATENT6, ENT6 | equilibrative nucleoside transporter 6 | chr4:2626516-2628685 REVERSE LENGTH=418	29	46517	1	1	1	1
259	AT5G63520.1	| CONTAINS InterPro DOMAIN/s: F-box domain, Skp2-like (InterPro:IPR022364), FIST C domain (InterPro:IPR019494), FIST domain, N-terminal (InterPro:IPR013702)
260	AT1G03540.1	| Pentatricopeptide repeat (PPR-like) superfamily protein | chr1:883782-885611 FORWARD LENGTH=609	29	68140	1	1	1	1
261	AT1G70620.1	| cyclin-related | chr1:26626634-26630755 FORWARD LENGTH=897	29	98803	1	1	1	1
262	AT5G64340.1	SAC51 | sequence-specific DNA binding transcription factors
263	AT1G35140.1	PHI-1, EXL7 | Phosphate-responsive 1 family protein | chr1:12852089-12853018 FORWARD LENGTH=309	28	33486	1	1	1	1
264	AT2G39210.1	| Major facilitator superfamily protein | chr2:16366287-16368231 REVERSE LENGTH=601	28	66416	1	0	1	0
265	AT2G43090.1	| Aconitase/3-isopropylmalate dehydratase protein | chr2:17918957-17919712 FORWARD LENGTH=251	28	27003	1	0	1	0
266	AT2G23390.1	| CONTAINS InterPro DOMAIN/s: Protein of unknown function DUF482 (InterPro:IPR007434), Acyl-CoA N-acyltransferase (InterPro:IPR016181)
267	AT1G32660.1	| F-box and associated interaction domains-containing protein | chr1:11811040-11812380 FORWARD LENGTH=446	28	50859	1	1	1	1
268	AT1G48160.1	| signal recognition particle 19 kDa protein, putative / SRP19, putative | chr1:17786779-17788286 REVERSE LENGTH=145	28	16448	1	1	1	1
269	AT5G41890.1	| GDSL-like Lipase/Acylhydrolase superfamily protein | chr5:16764292-16766680 REVERSE LENGTH=375	28	41985	1	1	1	1
270	AT4G00300.2	| fringe-related protein | chr4:128690-130126 FORWARD LENGTH=478	28	53459	1	1	1	1
271	AT1G64790.1	ILA | ILITYHIA | chr1:24065232-24081908 REVERSE LENGTH=2610	28	286530	1	1	1	1
272	AT1G10650.2	| SBP (S-ribonuclease binding protein) family protein | chr1:3524122-3525060 REVERSE LENGTH=283	28	32520	1	1	1	1
