# Supplementary material for: Arabidopsis HECT and RING-type E3 Ligases Promote MAPKKK18 Degradation to Regulate Abscisic Acid Signaling
Source: Plant Cell Physiol. 2023 Dec 28;65(3):390–404. doi: 10.1093/pcp/pcad165 (PMC11020294; doi:10.1093/pcp/pcad165)
Supplement: pcad165_Supp [file pcad165_supp.zip › supp/pcp-2023-e-00201-File015.xlsx]

## Sheet: Supplemetary data 4
Supplementary data 2. Prediction of MAPKKK18 ubiquitination sites.
Four web-based bioinformatics tools were used to predict ubiquitylated sites in the MAPKKK18 sequence: UbPred (Radivojac et al., 2009; http://onlinelibrary.wiley.com/doi/10.1002/prot.22555); UbiProber (Chen. et al., 2013; http://bioinfo.ncu.edu.cn/UbiProber.aspx); CKSAAP_UbSite (Chen et al., 2011; http://systbio.cau.edu.cn/cksaap_ubsite/index.php); BDM-PUB (Li et al., 2009; http://bdmpub.biocucko…
A.		1 MNWTRGKTLG RGSTATVSAA TCHESGETLA VKSAEFHRSE FLQREAKILS​ 51 SLNSPYVIGY RGCEITREPF HNNGEATTYS LLMEYAPYGT LTDVATKNGG​ 101 FIDEARVVKY TRQILLGLEY IHNSKGIAHC DIKGSNVLVG ENGEAKIADF​ 151 GCAKWVEPEI TEPVRGTPAF MAPEAARGER QGKESDIWAV GCTVIEMVTG​ 201 SQPWIGADFT DPVSVLYRVG YLGELPELPC SLTEQAKDFL GKCLKKEATE​ 251 RWTASQLLNH PFLVNKEPEL VTGLVTNSPT SVTDQMFWRS VEEEVSEDRS​ 301 SWWECHEDER IGVLSWIGHV VVESTWDLDG EDWIT…
B.		​	K7​	K32​	K47​	K97​	K133​	K146​	K154​	K183​	K245​	K246​
	Bioinformatic tools	UbPred​	​	​	​	​	​	​	​	X​	​	​
		UbiProber​	​	​	​	​	​	​	X​	​	X​	X​
		hCKSAAP_UbSite​	X​	X​	​	​	​	X​	X​	​	​	​
		BDM-PUB​	X​	X​	X​	X​	X​	X​	​	​	X​	X​
