# Supplementary material for: Arabidopsis HECT and RING-type E3 Ligases Promote MAPKKK18 Degradation to Regulate Abscisic Acid Signaling
Source: Plant Cell Physiol. 2023 Dec 28;65(3):390–404. doi: 10.1093/pcp/pcad165 (PMC11020294; doi:10.1093/pcp/pcad165)
Supplement: pcad165_Supp [file pcad165_supp.zip › supp/pcp-2023-e-00201-File016.xlsx]

## Sheet: E3 ligase constructs
Primer name	Sequence
KEG_FL_Gt_F	CACCATGGTTGGGAGAGTCAAGGT
KEG_FL_Gt_R	GCCAGAAGTTTCATCTAGAACTATATCCG
KEG_RKA_R	CTATGGTTTCTGACGTCCACAGCA
KEG_RK_R	TTACTTATCAGGGCTTGCTGAAGGGCT
KEG_Herc_R	CACCATGGTGGCAAGACAGTACGT
UPL1_HECT_F	CACCTACTTCAGGTCAAGAATAAGGCA
UPL1_Hect_R	TCAAGCAAACCCAAAACCTTCACT
UPL1_Arm+DUF_F	CACCATGAAGCTTAGAAGGAGAAGA
UPL1_ Arm+DUF_R	TCATAGAGGCATAAGAGGTAAAGAGA
UPL1_ Arm_F	CACCGAGGAGTCTGATCCACCTTT
UPL1_ Arm_R	TCATTTCAACCGAAAGATAGTATCATCCA
UPL1_UBA+UIM_F	CACCGTGGATGCAAGGGAAAAT
UPL1_ UBA+UIM_R	TCAAGTTTCAGATGAATTTCCAAGAGA
MKKK17_Gtw_Rev_Ntag	TTACAA TTCCCC CACCAA TACATT TTCACT
MKKK17_Gtw_For	CACCAT GGAATG GACTAG AGGAAG AAT

## Sheet: MAPKKK18 mutagenesis
Primer name	Sequence
M3K18_Gt_F	CACCATGAATTGGACTAGAGGAAAC
M3K18_Gt_R	CTAATTCCGTCGAACCGTGATCC
M3K18_K7R_F	GGACTAGAGGACGTACTTTAGGCCG
M3K18_K7R_R	CGGCCTAAAGTACGTCCTCTAGTCC
M3K18_K32R_F	ACACTCGCCGTACGTTCCGCCGAGTT
M3K18_K32R_R	AAACTCGGCGGAACGTACGGCGAGTGT
M3K18_K146R_F	GAACGGAGAAGCCCGTATCGCTGATTTC
M3K18_K146R_R	GAAATCAGCGATACGGGCTTCTCCGTT
M3K18_K154R_F	TTTCGGGTGTGCGCGTTGGGTTGAA
M3K18_K154R_R	TTCAACCCAACGCGCACACCCGAAA
M3K18_K237R_F	ACGGAACAAGCACGTGATTTTTTAGGA
M3K18_K237_R	TCCTAAAAAATCACGTGCTTGTTCCGT
M3K18_K245R_F	GAAAGTGTTTGCGTAAAGAAGCGAC
M3K18_K245R_R	GTCGCTTCTTTACGCAAACACTTTC
M3K18_K246R_F	GTGTTTGAAACGTGAAGCGACGG
M3K18_K246R_R	CCGTCGCTTCACGTTTCAAACAC
